# Supplementary material for: Donor regulatory T cells rapidly adapt to recipient tissues to control murine acute graft-versus-host disease
Source: Nat Commun. 2024 Apr 15;15:3224. doi: 10.1038/s41467-024-47575-z (PMC11018811; doi:10.1038/s41467-024-47575-z)
Supplement: Supplementary file 4 — Source Data [file 41467_2024_47575_MOESM4_ESM.xlsx]

## Sheet: Content
Data tables for Figures
Figure	Panel	Description
1	b	Expansion data (as x-fold compared to day 0) underlying Fig.1b
	c	Inverse Simpson Indices for Trb (after downsampling) as shown in Fig.1c
	d	Percent positive cells for FOXP3, Helios and Ki-67 as shown in Fig.1d
	e	DGE data of in vitro expanded Treg used to generate the scatterplot shown in Fig.1e
	f	Table of log2-transformed rpkm values used to generate the heatmap shown in Fig.1f
2	b	Treg counts underlying Fig.2b
	c	Tconv counts underlying Fig.2c
	d	Survival data underlying Fig.2d
	e	GvHD scores underlying Fig.2e
3	b	DGE data of reisolated Treg from colon vs non-colon (BMT) used to generate the scatterplot shown in Fig.3b
	c	Colon and non-colon specific gene lists (derived from the clustering shown in Fig.S3i
	e	Hierarchically clustered (sample-wise) and scaled expression data underlying the heatmap shown in Fig. 3e
	f	Scaled expression data for transcription factors underlying Fig.3f
4	a	DGE data of reisolated Treg from spleen BMT vs noBMT used to generate the scatter plot shown in Fig.4a
	b	DGE data of reisolated Treg from liver BMT vs noBMT used to generate the scatter plot shown in Fig.4b
	c	DGE data of reisolated Treg from colon BMT vs noBMT used to generate the scatter plot shown in Fig.4c
	d	Table of z scores used to generate the heatmap shown in Fig.4d
5	a	relative Trb clonotype frequencies for poly and allo Treg (GvHD experiment 1) used in Fig.5a
	b-d	absolute Trb clonotype counts for poly and allo Treg (GvHD experiment 1) used in Figs.5b-d
	e	Trbv gene usage data used for Fig.5e, as well as exact P values for comparisons between tissues.
	f	Trbv gene usage data used for Fig.5f, as well as exact P values for comparisons between tissues.
6	e,f	Clonotype counts used to generate Circos plots in Fig. 6e as well as barycentric plots shown in Fig.6f
	i	Clonotype counts of selected TCRs used to generaten the barplot in Fig. 6i
7	e	Statistics used to generate the lollipop plot shown in the right panel of Fig.7e
	f	DGE of colon Treg expressing Trbv 12-1,12-2,26 versus other Treg used to generate the volcano plot shown in Fig.7f
Data tables for Supplemental Figures
Supplemental Figure	Panel
S 1	a	Inverse Simpson Indices for Tra (after downsampling) as shown in Fig.S1a
	c	Proliferation data shown in in Fig.S1c
S 2	b	Relative Treg counts underlying Fig.S2b
	c	Relative Tconv counts underlying Fig.S2c
	d	Percent positive cells among Treg as shown in Fig.S2d
	e	Table of log2-transformed rpkm values used to generate the barplots shown in Fig.S2e
S 3	c	DGE data of reisolated Treg from allo vs poly donor Treg used to generate the scatterplot shown in Fig.S3c
	d	Gene Sets and results of GSEA analysis shown in Fig.S3d
	e	Table of log2-transformed rpkm values used to generate the barplot shown in Fig.S3e
	f	Results of GSEA analysis shown in Fig.S3f
	g	DGE data of reisolated Treg from colon vs non-colon (noBMT) used to generate the scatterplot shown in Fig.S3g
	h	Results of GSEA analysis shown in Fig.S3h
	i	Hierarchically clustered and scaled expression data underlying the heatmap shown in Fig.S3i
	j	Metascape results for individual gene clusters as shown in Fig.S3j
	k	Table of log2-transformed rpkm values used to generate the barplot shown in Fig.S3k
	l	Table of log2-transformed rpkm values used to generate the barplot shown in Fig.S3l
	m	Pathway results for individual gene clusters as shown in Fig.S3m
S 4	d	Table of log2-transformed rpkm values used to generate the barplot shown in Fig.S4d
S 5	a	relative Trb clonotype frequencies for poly and allo Treg (GvHD experiment 2) used in Fig.S5a
	b	relative Trb clonotype frequencies for poly and allo Treg (noGvHD experiment 1) used in Fig.S5b
	c	relative Trb clonotype frequencies for poly and allo Treg (noGvHD experiment 2) used in Fig.S5c
	d,e,j	absolute Trb clonotype counts for poly and allo Treg (GvHD experiment 2) used in Figs.S5d,e,j
	f,g,k	absolute Trb clonotype counts for poly and allo Treg (noGvHD experiment 1) used in Figs.S5f,g,k
	h,i,l	absolute Trb clonotype counts for poly and allo Treg (noGvHD experiment 2) used in Figs.S5h,i,l
	n	Inverse Simpson Indices for Trb (after downsampling) as shown in Fig.S5n
S 6	b	Table of expression values used to generate the heatmap shown in Fig.6b
	c	Table of Simpson indices used to generate the barplot shown in Fig.S6c
	d	Table of Morista overlap indices used to generate the heatmap shown in Fig.S6d
	e	Table of TRVB frequencies used to generate the barplot shown in Fig.S6e
	f	Statistics used to generate the lollipop plot shown in Fig.S6f
S 7	a	Table of expression values used to generate the heatmap shown in Fig.7a

## Sheet: Fig.1b
d0	d7	d12	experiment	type	group
1	2.4	10.8	allo_1	allo	allo
1	2.5	11	allo_2	allo	allo
1	2.7	11.3	allo_3	allo	allo
1	3.1	17.4	allo_4	allo	allo
1	2.6	10	allo_5	allo	allo
1	2.9	15.1	allo_6	allo	allo
1	3.8	12.9	allo_7	allo	allo
1	3.8	23.6	allo_8	allo	allo
1	3.6	20.5	allo_9	allo	allo
1	3.2	19.2	allo_10	allo	allo
1	3	14.1	allo_11	allo	allo
1	2.9	17.1	allo_12	allo	allo
1	12.9	25.8	poly_1	poly	poly
1	14.1	39.5	poly_2	poly	poly
1	17.9	60.9	poly_3	poly	poly
1	12.6	26.5	poly_4	poly	poly
1	11.4	36.6	poly_5	poly	poly
1	7.8	24.2	poly_6	poly	poly
1	12.4	59.5	poly_7	poly	poly
1	12.3	56.6	poly_8	poly	poly
1	9.5	22.8	poly_9	poly	poly
1	7	12.6	poly_10	poly	poly
1	9.5	39	poly_11	poly	poly
1	12	33.6	poly_12	poly	poly

## Sheet: Fig.1c
Trb
Sample	Clones	invSI (after downsampling)	type
adonor_1	33059	24061.5	adonor
adonor_2	91049	22034.7	adonor
adonor_3	214328	23403	adonor
adonor_4	183849	22273.6	adonor
adonor_5	223493	21985.9	adonor
adonor_6	73244	21067.1	adonor
allo_1	144229	1067.39	allo
allo_2	225287	2760.35	allo
allo_3	350186	2041.22	allo
allo_4	539682	795.643	allo
allo_5	278688	5219.41	allo
allo_6	624585	2753.06	allo
poly_1	75320	20278.3	poly
poly_2	236897	13504.1	poly
poly_3	298095	11032.1	poly
poly_4	579305	14963.6	poly
poly_5	338161	9360.12	poly
poly_6	431760	20555.2	poly

## Sheet: Fig.1d
	FOXP3	Helios	Ki-67	type
alloTreg_1	99.9	89	56.7	allo
alloTreg_2	99.6	92.9	67.2	allo
alloTreg_3	99.6	83.6	61	allo
alloTreg_4	99.7	80.3	40.9	allo
alloTreg_5	99.8	76.1	53.2	allo
polyTreg_1	99.9	88.7	58.7	poly
polyTreg_2	99.8	94.9	76.6	poly
polyTreg_3	99.7	92.1	67.8	poly
polyTreg_4	99.9	85	60.7	poly
polyTreg_5	99.9	87.1	64.3	poly

## Sheet: Fig.1e
EnsemblID	GeneSymbol	Length	GeneType	EntrezID	logFC	unshrunk.logFC	logCPM	PValue	FDR
ENSMUSG00000031779.3	Ccl22	2325	protein_coding	20299	9.96774	10.7687	3.52709	6.09386e-10	7.73798e-06
ENSMUSG00000049690.15	Nckap5	12100	protein_coding	210356	4.64645	4.69533	1.93392	1.57478e-08	9.99825e-05
ENSMUSG00000037820.15	Tgm2	4608	protein_coding	21817	2.4682	2.4704	4.11705	4.62345e-08	0.000195695
ENSMUSG00000029581.14	Fscn1	3012	protein_coding	14086	7.37727	7.69687	2.05172	7.57858e-08	0.000240582
ENSMUSG00000021340.13	Gpld1	5415	protein_coding	14756	2.70709	2.70879	4.79661	1.12537e-07	0.000255299
ENSMUSG00000028392.15	Bspry	2352	protein_coding	192120	2.16689	2.16986	3.3941	1.20633e-07	0.000255299
ENSMUSG00000045573.9	Penk	1634	protein_coding	18619	4.79732	4.82043	3.15811	1.56626e-07	0.000284119
ENSMUSG00000022636.13	Alcam	7121	protein_coding	11658	1.91394	1.91443	5.66344	2.67175e-07	0.000424074
ENSMUSG00000021587.5	Pcsk1	5604	protein_coding	18548	5.21952	5.28979	2.0375	3.39962e-07	0.000479649
ENSMUSG00000028108.15	Ecm1	2521	protein_coding	13601	2.10476	2.10481	9.29272	8.48408e-07	0.00102653
ENSMUSG00000027947.11	Il6ra	8642	protein_coding	16194	-1.41337	-1.41357	6.31192	8.8926e-07	0.00102653
ENSMUSG00000076473.3	Trbv16	398	TR_V_gene	100124680	1.68706	1.68845	3.88527	1.62624e-06	0.00172083
ENSMUSG00000021200.14	Asb2	3542	protein_coding	65256	3.64345	3.67144	1.69408	1.93908e-06	0.00177972
ENSMUSG00000045394.8	Epcam	2040	protein_coding	17075	2.42206	2.42393	4.42215	1.96494e-06	0.00177972
ENSMUSG00000030124.2	Lag3	2109	protein_coding	16768	2.79589	2.80336	2.79468	2.10236e-06	0.00177972
ENSMUSG00000001473.6	Tubb6	1757	protein_coding	67951	1.75047	1.75137	4.84012	3.11483e-06	0.00247103
ENSMUSG00000022114.5	Spry2	2087	protein_coding	24064	5.62031	5.78549	1.19698	3.36614e-06	0.00247103
ENSMUSG00000056749.7	Nfil3	2026	protein_coding	18030	1.84921	1.84951	6.39059	3.50279e-06	0.00247103
ENSMUSG00000035042.2	Ccl5	960	protein_coding	20304	3.80127	3.81181	3.30304	3.98795e-06	0.00260311
ENSMUSG00000032216.14	Nedd4	10973	protein_coding	17999	1.51625	1.51754	3.79537	4.10002e-06	0.00260311
ENSMUSG00000039114.16	Nrn1	2249	protein_coding	68404	2.34308	2.34429	4.91136	4.43991e-06	0.00268466
ENSMUSG00000058624.12	Gda	6135	protein_coding	14544	3.74353	3.75556	3.08951	5.07054e-06	0.00291723
ENSMUSG00000034573.14	Ptpn13	12102	protein_coding	19249	1.09367	1.09381	6.30205	5.284e-06	0.00291723
ENSMUSG00000024376.6	Epb41l4a	3853	protein_coding	13824	3.84165	3.9325	0.370157	5.94418e-06	0.00314497
ENSMUSG00000041707.8	1810011H11Rik	1604	protein_coding	NA	1.90121	1.90528	2.72406	7.1945e-06	0.00365423
ENSMUSG00000103406.1	Gm5541	1113	unprocessed_pseudogene	433623	5.13803	5.37769	0.342609	8.36782e-06	0.00399492
ENSMUSG00000034457.10	Eda2r	5891	protein_coding	245527	2.78826	2.84004	0.141179	8.49448e-06	0.00399492
ENSMUSG00000028063.15	Lmna	5838	protein_coding	16905	1.2645	1.26534	4.22575	1.00284e-05	0.00454786
ENSMUSG00000024610.14	Cd74	1410	protein_coding	16149	2.34212	2.34886	2.42464	1.08713e-05	0.00476012
ENSMUSG00000039191.12	Rbpj	12750	protein_coding	19664	1.12127	1.12148	5.75571	1.23218e-05	0.00521541
ENSMUSG00000039057.11	Myo16	7910	protein_coding	244281	4.08944	4.12304	1.95198	1.55595e-05	0.00625994
ENSMUSG00000071713.4	Csf2rb	4764	protein_coding	12983	2.83953	2.86106	1.32014	1.57756e-05	0.00625994
ENSMUSG00000053310.11	Nrgn	1453	protein_coding	64011	4.40605	4.44457	2.06314	2.08828e-05	0.00803546
ENSMUSG00000030638.13	Sh3gl3	4319	protein_coding	20408	3.5171	3.54474	1.70088	2.28504e-05	0.00853394
ENSMUSG00000045763.8	Basp1	2009	protein_coding	70350	2.58603	2.59416	2.44188	2.61297e-05	0.00916275
ENSMUSG00000033910.13	Gucy1a3	6968	protein_coding	NA	3.11653	3.15005	1.10214	2.6814e-05	0.00916275
ENSMUSG00000026883.17	Dab2ip	8366	protein_coding	69601	2.14465	2.15109	2.26099	2.69371e-05	0.00916275
ENSMUSG00000041362.16	Shtn1	4081	protein_coding	71653	3.64792	3.69278	1.08451	2.79122e-05	0.00916275
ENSMUSG00000035268.14	Pkig	3990	protein_coding	18769	1.5256	1.52919	2.33804	2.8142e-05	0.00916275
ENSMUSG00000029875.4	Ccdc184	2329	protein_coding	239650	2.5449	2.55308	2.39716	3.33387e-05	0.0103531
ENSMUSG00000026932.14	Nacc2	7815	protein_coding	67991	-1.94862	-1.95158	3.2862	3.34285e-05	0.0103531
ENSMUSG00000073940.3	Hbb-bt	703	protein_coding	101488143	2.60217	2.60634	3.50701	3.55463e-05	0.0106729
ENSMUSG00000022206.7	Npr3	9389	protein_coding	18162	2.41498	2.42156	2.65263	3.61423e-05	0.0106729
ENSMUSG00000051323.16	Pcdh19	10464	protein_coding	279653	2.37263	2.39492	0.915331	3.73277e-05	0.0107724
ENSMUSG00000036136.9	Fam110c	3088	protein_coding	104943	3.93665	3.98441	1.26672	4.09914e-05	0.0115669
ENSMUSG00000024053.10	Emilin2	3910	protein_coding	246707	2.31696	2.32045	3.61342	4.41934e-05	0.011571
ENSMUSG00000022665.14	Ccdc80	4140	protein_coding	67896	2.8395	2.89175	0.198495	4.45224e-05	0.011571
ENSMUSG00000040152.8	Thbs1	6073	protein_coding	21825	3.81374	3.85889	1.31699	4.49509e-05	0.011571
ENSMUSG00000016498.9	Pdcd1lg2	1645	protein_coding	58205	1.78061	1.78635	1.96518	4.50212e-05	0.011571
ENSMUSG00000002204.9	Napsa	2660	protein_coding	16541	2.69299	2.71653	1.02281	4.75092e-05	0.011571
ENSMUSG00000020120.15	Plek	4486	protein_coding	56193	2.67355	2.69139	1.3864	4.79345e-05	0.011571
ENSMUSG00000025473.16	Adam8	4638	protein_coding	11501	1.97426	1.97973	2.31869	4.79738e-05	0.011571
ENSMUSG00000020279.10	Il9r	4947	protein_coding	16199	1.92166	1.93389	1.20772	4.82961e-05	0.011571
ENSMUSG00000033581.16	Igf2bp2	7131	protein_coding	319765	-1.23542	-1.23561	6.1444	6.16219e-05	0.0144903
ENSMUSG00000015981.12	Stk32c	2302	protein_coding	57740	1.59477	1.59968	2.03166	6.35566e-05	0.0146735
ENSMUSG00000043079.17	Synpo	9533	protein_coding	104027	1.54595	1.5474	3.69308	6.88743e-05	0.0156172
ENSMUSG00000019851.8	Perp	1952	protein_coding	64058	1.29113	1.29341	2.7906	7.22364e-05	0.0158385
ENSMUSG00000028926.15	Cdk14	18877	protein_coding	18647	2.74095	2.7692	0.950045	7.23446e-05	0.0158385
ENSMUSG00000002565.16	Scin	2999	protein_coding	20259	2.52311	2.54853	0.848396	8.31492e-05	0.0178954
ENSMUSG00000034275.18	Igsf9b	16686	protein_coding	235086	2.42679	2.44474	1.39324	8.78779e-05	0.0185979
ENSMUSG00000053580.16	Tanc2	16605	protein_coding	77097	1.28626	1.28697	4.34994	9.35388e-05	0.0194714
ENSMUSG00000021806.4	Nid2	5174	protein_coding	18074	2.62405	2.64687	1.03971	9.5225e-05	0.0195027
ENSMUSG00000023067.13	Cdkn1a	2223	protein_coding	12575	1.4083	1.40861	5.85118	0.000101102	0.0203777
ENSMUSG00000022824.12	Muc13	3038	protein_coding	17063	2.91165	2.9186	3.12265	0.000104901	0.020813
ENSMUSG00000028965.13	Tnfrsf9	2722	protein_coding	21942	2.23734	2.23753	7.76175	0.000108583	0.0209789
ENSMUSG00000032496.7	Ltf	3450	protein_coding	17002	2.4687	2.47322	3.19091	0.000110354	0.0209789
ENSMUSG00000005397.8	Nid1	6943	protein_coding	18073	3.21639	3.24159	1.47923	0.000110693	0.0209789
ENSMUSG00000033788.15	Dysf	8328	protein_coding	26903	4.00618	4.08062	0.892504	0.000127212	0.023755
ENSMUSG00000025163.6	Cd7	1133	protein_coding	12516	-2.08427	-2.09035	2.90239	0.000137316	0.0252701
ENSMUSG00000041515.9	Irf8	7055	protein_coding	15900	1.35979	1.36059	4.3028	0.000149449	0.0267706
ENSMUSG00000037977.6	6430571L13Rik	2912	protein_coding	235599	1.68198	1.68398	3.40499	0.000149686	0.0267706
ENSMUSG00000032802.8	Srxn1	2820	protein_coding	76650	2.38924	2.40716	1.18849	0.000160204	0.0282538
ENSMUSG00000038764.14	Ptpn3	7238	protein_coding	545622	1.60943	1.61179	3.05103	0.000166011	0.0288768
ENSMUSG00000069662.5	Marcks	4048	protein_coding	17118	3.58378	3.63383	0.915343	0.000172262	0.0293915
ENSMUSG00000029102.9	Hgfac	3410	protein_coding	54426	1.43633	1.44097	1.88933	0.000173599	0.0293915
ENSMUSG00000022667.17	Cd200r1	2034	protein_coding	57781	1.17278	1.17322	4.90222	0.000184075	0.0307551
ENSMUSG00000042474.6	Fcmr	1736	protein_coding	69169	2.08045	2.10754	0.324806	0.000202143	0.0333353
ENSMUSG00000062609.13	Kcnj15	6714	protein_coding	16516	1.85446	1.86365	1.45438	0.000213103	0.0343754
ENSMUSG00000028005.13	Gucy1b3	3927	protein_coding	NA	1.90477	1.91614	1.19654	0.00021436	0.0343754
ENSMUSG00000003955.7	Fam162a	635	protein_coding	70186	1.1364	1.13657	6.32072	0.000216572	0.0343754
ENSMUSG00000030589.15	Rasgrp4	6363	protein_coding	233046	1.25214	1.25282	4.39012	0.000227323	0.0356363
ENSMUSG00000040046.14	Tph1	6172	protein_coding	21990	2.32977	2.36326	0.305669	0.00023312	0.0360994
ENSMUSG00000007659.18	Bcl2l1	4586	protein_coding	12048	1.13145	1.13201	4.41683	0.000239717	0.0366738
ENSMUSG00000022892.11	App	12996	protein_coding	11820	2.74526	2.78454	0.710828	0.000247585	0.0370925
ENSMUSG00000013584.5	Aldh1a2	2264	protein_coding	19378	2.79631	2.8202	1.10471	0.000248296	0.0370925
ENSMUSG00000057098.14	Ebf1	9756	protein_coding	13591	2.91565	2.96219	0.450025	0.000252817	0.0373288
ENSMUSG00000030854.17	Ptpn5	5794	protein_coding	19259	2.84862	2.87596	1.1123	0.000265007	0.0386789
ENSMUSG00000029304.14	Spp1	1648	protein_coding	20750	2.73558	2.74378	2.57135	0.000279326	0.0401355
ENSMUSG00000003452.15	Bicd1	27373	protein_coding	12121	1.78059	1.78503	2.52741	0.000281671	0.0401355
ENSMUSG00000025151.16	Maged1	4351	protein_coding	94275	-1.19185	-1.19413	2.56815	0.000285929	0.0401355
ENSMUSG00000075122.4	Cd80	1701	protein_coding	12519	1.47257	1.4741	3.58355	0.000287631	0.0401355
ENSMUSG00000068874.13	Selenbp1	2273	protein_coding	20341	1.54349	1.54608	3.03034	0.000294848	0.0406954
ENSMUSG00000011382.8	Dhdh	7408	protein_coding	71755	1.64506	1.65062	1.91247	0.000312134	0.042618
ENSMUSG00000025701.12	Alox5	4106	protein_coding	11689	3.18156	3.22756	0.606764	0.00032283	0.0436032
ENSMUSG00000016942.5	Tmprss6	3191	protein_coding	71753	3.49107	3.55295	0.631809	0.000326217	0.0436032
ENSMUSG00000002980.14	Bcam	3199	protein_coding	57278	1.27644	1.27807	3.11342	0.000337847	0.0442958
ENSMUSG00000021675.4	F2rl2	2502	protein_coding	14064	1.71803	1.72165	2.61554	0.000338376	0.0442958
ENSMUSG00000039851.11	4932438H23Rik	2865	protein_coding	74387	2.33082	2.34433	1.49108	0.000354709	0.0459602
ENSMUSG00000074570.14	Cass4	5340	protein_coding	320664	2.40303	2.41734	1.5268	0.000364781	0.0461977
ENSMUSG00000031955.10	Bcar1	4547	protein_coding	12927	1.61141	1.61603	2.26832	0.000366526	0.0461977
ENSMUSG00000031765.8	Mt1	1246	protein_coding	17748	1.45102	1.45256	3.55919	0.000367457	0.0461977
ENSMUSG00000006930.15	Hap1	3766	protein_coding	15114	2.96875	3.00186	0.963309	0.000392438	0.0488546
ENSMUSG00000032265.14	Fam46a	5703	protein_coding	NA	1.48686	1.48691	8.63686	0.000403403	0.0497322
ENSMUSG00000033730.4	Egr3	4406	protein_coding	13655	1.78021	1.78117	4.5909	0.000412423	0.0500589
ENSMUSG00000015647.9	Lama5	11388	protein_coding	16776	0.945102	0.945136	8.19443	0.000413938	0.0500589
ENSMUSG00000047898.7	Ccr4	3093	protein_coding	12773	1.15771	1.15796	5.67781	0.000423391	0.0504375
ENSMUSG00000089929.1	Bcl2a1b	817	protein_coding	12045	2.26593	2.31115	-0.182324	0.000426043	0.0504375
ENSMUSG00000028341.9	Nr4a3	5987	protein_coding	18124	1.60697	1.6078	4.5951	0.000431565	0.0504375
ENSMUSG00000040016.16	Ptger3	5688	protein_coding	19218	1.52909	1.5378	1.20599	0.000435497	0.0504375
ENSMUSG00000003206.6	Ebi3	1170	protein_coding	50498	1.92105	1.9261	2.42936	0.000439807	0.0504375
ENSMUSG00000079481.11	Nhsl2	16952	protein_coding	100042480	1.21562	1.21678	3.55252	0.000440901	0.0504375
ENSMUSG00000097466.8	D430036J16Rik	2234	antisense_RNA	319405	2.2362	2.28069	-0.215729	0.000446197	0.0505876
ENSMUSG00000021831.9	Ero1l	5285	protein_coding	NA	1.23654	1.23667	6.8056	0.000450416	0.050614
ENSMUSG00000001444.2	Tbx21	2488	protein_coding	57765	1.75958	1.77422	0.847019	0.000458285	0.0510465
ENSMUSG00000026062.12	Slc9a2	6984	protein_coding	226999	-1.74133	-1.74506	2.56875	0.000480314	0.0527947
ENSMUSG00000020644.9	Id2	2438	protein_coding	15902	1.03665	1.03684	5.88004	0.000485202	0.0527947
ENSMUSG00000032528.5	Vipr1	5800	protein_coding	22354	-1.45192	-1.45302	4.07893	0.000487566	0.0527947
ENSMUSG00000073421.5	H2-Ab1	1637	protein_coding	14961	1.96837	1.97012	4.32163	0.000490611	0.0527947
ENSMUSG00000018648.15	Dusp14	1945	protein_coding	56405	2.75695	2.77362	1.7497	0.000511349	0.0542574
ENSMUSG00000044583.13	Tlr7	4082	protein_coding	170743	-1.09664	-1.0979	3.21422	0.000512749	0.0542574
ENSMUSG00000027907.4	S100a11	511	protein_coding	20195	1.16268	1.16342	4.15833	0.000532483	0.0555093
ENSMUSG00000006310.10	Zbtb32	2357	protein_coding	58206	2.06924	2.07821	1.79028	0.000533323	0.0555093
ENSMUSG00000060147.15	Serpinb6a	5409	protein_coding	20719	1.07088	1.07138	4.53133	0.000573478	0.0592035
ENSMUSG00000044562.12	Rasip1	3202	protein_coding	69903	1.34329	1.34584	2.61087	0.000609041	0.0623678
ENSMUSG00000050390.12	C77080	5770	protein_coding	97130	2.05032	2.06451	1.16167	0.000620774	0.0630539
ENSMUSG00000015133.17	Lrrk1	10307	protein_coding	233328	1.43945	1.44202	2.78706	0.000625673	0.0630539
ENSMUSG00000047766.15	Lrrc49	6310	protein_coding	102747	1.86273	1.87796	0.802508	0.000636511	0.0636411
ENSMUSG00000023022.13	Lima1	7167	protein_coding	65970	2.41456	2.45858	0.0824366	0.000652353	0.0642587
ENSMUSG00000040751.12	Lat2	2621	protein_coding	56743	1.36429	1.36904	1.74287	0.000652809	0.0642587
ENSMUSG00000026249.10	Serpine2	8287	protein_coding	20720	1.59482	1.59819	2.52689	0.000681988	0.0666144
ENSMUSG00000020599.13	Rgs9	6390	protein_coding	19739	2.05734	2.06276	2.55716	0.000691573	0.0670288
ENSMUSG00000030917.13	Tmem159	1962	protein_coding	233806	1.56248	1.56907	1.56675	0.000702263	0.0670288
ENSMUSG00000034795.14	Ccdc122	1985	protein_coding	108811	1.8157	1.83352	0.476393	0.000707115	0.0670288
ENSMUSG00000073010.9	Gm5127	2150	protein_coding	331493	1.81125	1.82285	1.08999	0.000707344	0.0670288
ENSMUSG00000042377.8	Fam83g	6659	protein_coding	69640	2.08585	2.10758	0.631377	0.000721008	0.0678175
ENSMUSG00000024451.8	Arap3	5224	protein_coding	106952	2.22612	2.22865	3.96813	0.000726552	0.0678365
ENSMUSG00000037706.17	Cd81	2879	protein_coding	12520	1.17967	1.18	5.48785	0.000748092	0.0693378
ENSMUSG00000036295.5	Lrrn3	3865	protein_coding	16981	1.77381	1.78234	1.43747	0.000755813	0.0695457
ENSMUSG00000041075.8	Fzd7	4532	protein_coding	14369	2.03779	2.05231	1.21675	0.000773707	0.0706801
ENSMUSG00000019467.15	Arhgef25	3994	protein_coding	52666	1.75399	1.76317	1.43859	0.000781154	0.0708506
ENSMUSG00000034612.7	Chst11	5527	protein_coding	58250	1.56627	1.56933	2.7926	0.000791269	0.0712591
ENSMUSG00000032323.13	Cyp11a1	4804	protein_coding	13070	2.87062	2.88713	1.72504	0.000836391	0.0747922
ENSMUSG00000014599.10	Csf1	5281	protein_coding	12977	1.36719	1.36876	3.45649	0.000864847	0.0762976
ENSMUSG00000036356.15	Csgalnact1	5093	protein_coding	234356	1.45128	1.45885	1.36556	0.000865243	0.0762976
ENSMUSG00000022246.14	Rai14	8462	protein_coding	75646	1.16195	1.16271	4.13052	0.000903174	0.0790284
ENSMUSG00000021360.16	Gcnt2	7051	protein_coding	14538	1.67733	1.68578	1.42247	0.000908658	0.0790284
ENSMUSG00000076467.3	Trbv13-1	366	TR_V_gene	100124673	0.946048	0.946735	3.84601	0.000925955	0.0795374
ENSMUSG00000051339.10	2900026A02Rik	10814	protein_coding	243219	1.21407	1.21542	3.34396	0.000930381	0.0795374
ENSMUSG00000029814.10	Igf2bp3	8159	protein_coding	140488	1.10314	1.10477	2.95735	0.000933302	0.0795374
ENSMUSG00000027035.10	Cers6	8875	protein_coding	241447	1.11315	1.11559	2.34793	0.000971466	0.0822378
ENSMUSG00000032369.13	Plscr1	2462	protein_coding	22038	0.862136	0.862547	4.40106	0.000979403	0.0823606
ENSMUSG00000056413.16	Adap1	3292	protein_coding	231821	1.28237	1.2833	3.9635	0.00100515	0.0839259
ENSMUSG00000111546.1	AC117245.3	2176	TEC	NA	1.09825	1.09992	3.00468	0.00101124	0.0839259
ENSMUSG00000078566.8	Bnip3	2265	protein_coding	12176	1.46099	1.46123	6.66955	0.00102646	0.084636
ENSMUSG00000079186.3	Gzmc	894	protein_coding	14940	1.13107	1.1316	4.55204	0.00104269	0.0854026
ENSMUSG00000053113.3	Socs3	2891	protein_coding	12702	-0.928822	-0.9289	6.90813	0.00104921	0.0854026
ENSMUSG00000060429.12	Sntb1	5324	protein_coding	20649	-1.31312	-1.31386	4.40617	0.00105644	0.0854438
ENSMUSG00000026604.17	Ptpn14	13413	protein_coding	19250	2.17645	2.19716	0.833593	0.00108081	0.0868619
ENSMUSG00000000628.10	Hk2	5969	protein_coding	15277	1.35262	1.35279	6.8979	0.00109783	0.0871935
ENSMUSG00000001768.15	Rin2	5399	protein_coding	74030	2.32149	2.33949	1.28768	0.00110016	0.0871935
ENSMUSG00000017412.15	Cacnb4	8963	protein_coding	12298	1.50713	1.50976	2.7952	0.00110554	0.0871935
ENSMUSG00000022876.18	Samsn1	4935	protein_coding	67742	1.05267	1.05276	6.9986	0.00111518	0.0874106
ENSMUSG00000027200.17	Sema6d	10559	protein_coding	214968	1.80259	1.80619	2.76587	0.00113232	0.0877113
ENSMUSG00000026576.12	Atp1b1	3081	protein_coding	11931	-1.22222	-1.22256	5.31259	0.00113613	0.0877113
ENSMUSG00000021279.5	Cdc42bpb	7375	protein_coding	217866	-1.11811	-1.11891	4.18456	0.00113974	0.0877113
ENSMUSG00000041323.6	Ak7	4209	protein_coding	78801	1.69894	1.71065	1.02533	0.00118791	0.0908682
ENSMUSG00000048027.7	Rgmb	2633	protein_coding	68799	-1.30897	-1.31164	2.56178	0.00124891	0.0949623
ENSMUSG00000043531.16	Sorcs1	8441	protein_coding	58178	2.75593	2.78544	0.863747	0.00127159	0.0957229
ENSMUSG00000024525.6	Impa2	1661	protein_coding	114663	0.915937	0.916164	5.53701	0.00127399	0.0957229
ENSMUSG00000035105.5	Egln3	2662	protein_coding	112407	1.86257	1.86304	6.28042	0.00130914	0.0977854
ENSMUSG00000027546.15	Atp9a	5917	protein_coding	11981	1.434	1.43723	2.45369	0.00136664	0.101483
ENSMUSG00000041351.16	Rap1gap	6429	protein_coding	110351	2.36851	2.40901	0.19239	0.00137601	0.101585
ENSMUSG00000027646.15	Src	4371	protein_coding	20779	1.64707	1.65912	0.945873	0.00142125	0.104318
ENSMUSG00000025321.14	Itgb8	11060	protein_coding	320910	1.93273	1.94405	1.57067	0.00144973	0.105797
ENSMUSG00000033900.13	Map9	6671	protein_coding	213582	1.46322	1.46728	2.22465	0.0015103	0.109587
ENSMUSG00000035448.9	Ccr3	3272	protein_coding	12771	3.08645	3.14449	0.392237	0.00153315	0.110613
ENSMUSG00000021255.17	Esrrb	6047	protein_coding	26380	1.14454	1.14593	3.19471	0.00157801	0.113206
ENSMUSG00000054850.4	Smim10l2a	2393	protein_coding	320237	1.83073	1.84631	0.769881	0.00161662	0.115075
ENSMUSG00000031398.13	Plxna3	7880	protein_coding	18846	1.72372	1.72954	1.93233	0.00162217	0.115075
ENSMUSG00000062585.11	Cnr2	3982	protein_coding	12802	-0.945627	-0.947019	2.8292	0.00164179	0.115819
ENSMUSG00000023571.4	C1qtnf12	1366	protein_coding	67389	0.969038	0.969719	3.98951	0.00166591	0.116871
ENSMUSG00000004730.14	Adgre1	3245	protein_coding	13733	2.35808	2.3825	0.803032	0.00167599	0.116933
ENSMUSG00000001504.10	Irx2	3282	protein_coding	16372	2.13877	2.16031	0.670573	0.00172108	0.119423
ENSMUSG00000052512.17	Nav2	32228	protein_coding	78286	1.10833	1.1088	4.69829	0.00175605	0.120557
ENSMUSG00000015850.11	Adamtsl4	4198	protein_coding	229595	1.26888	1.27001	3.81455	0.00175642	0.120557
ENSMUSG00000064247.14	Plcxd1	3811	protein_coding	403178	1.84606	1.85031	2.94965	0.00177236	0.120997
ENSMUSG00000001542.7	Ell2	9828	protein_coding	192657	1.79748	1.80142	2.76903	0.00181396	0.122139
ENSMUSG00000055313.14	Pgbd1	3585	protein_coding	319207	1.4608	1.47555	0.362877	0.00181498	0.122139
ENSMUSG00000002602.16	Axl	5033	protein_coding	26362	0.99422	0.994865	4.06071	0.00181795	0.122139
ENSMUSG00000075316.11	Scn9a	12772	protein_coding	20274	2.33309	2.35884	0.758012	0.00206624	0.13809
ENSMUSG00000041957.15	Pkp2	5360	protein_coding	67451	2.58475	2.60498	1.32265	0.00218568	0.145308
ENSMUSG00000015396.4	Cd83	2572	protein_coding	12522	2.35497	2.39206	0.171939	0.00222028	0.146482
ENSMUSG00000015766.14	Eps8	12355	protein_coding	13860	1.11674	1.11903	2.39487	0.00223068	0.146482
ENSMUSG00000035067.9	Xkr6	7258	protein_coding	219149	2.65876	2.70867	0.134938	0.00223795	0.146482
ENSMUSG00000110647.2	Gm17745	1692	lincRNA	432488	1.85552	1.8821	0.112884	0.00242602	0.157977
ENSMUSG00000001665.11	Gstt3	3842	protein_coding	103140	1.63256	1.64983	0.435432	0.00244054	0.158112
ENSMUSG00000094910.1	D430019H16Rik	5786	protein_coding	268595	1.62466	1.63697	0.835441	0.00246918	0.159156
ENSMUSG00000026994.9	Galnt3	4374	protein_coding	14425	0.937679	0.938962	3.00488	0.00249008	0.159692
ENSMUSG00000043300.2	B3galnt1	2028	protein_coding	26879	0.998728	1.00049	2.6355	0.00251218	0.1603
ENSMUSG00000032374.14	Plod2	5392	protein_coding	26432	1.63685	1.63759	5.31202	0.00253631	0.16103
ENSMUSG00000071552.4	Tigit	963	protein_coding	100043314	2.35217	2.35413	4.87086	0.0025695	0.162326
ENSMUSG00000010021.13	Kif19a	4068	protein_coding	286942	2.2517	2.28722	0.145011	0.00261003	0.16407
ENSMUSG00000043740.14	B430306N03Rik	6937	protein_coding	320148	-1.06482	-1.06734	2.33205	0.00280269	0.175088
ENSMUSG00000003948.17	Mmd	3581	protein_coding	67468	0.954195	0.955299	3.16875	0.00281288	0.175088
ENSMUSG00000034059.13	Ypel4	2614	protein_coding	241525	2.26396	2.27166	2.45575	0.00293214	0.181549
ENSMUSG00000020407.13	Upp1	1961	protein_coding	22271	2.15859	2.17423	1.39821	0.00294527	0.181549
ENSMUSG00000026817.14	Ak1	2593	protein_coding	11636	1.84479	1.86547	0.384399	0.00298647	0.182686
ENSMUSG00000045667.14	Smtnl2	3815	protein_coding	276829	2.6461	2.67286	1.08491	0.00299699	0.182686
ENSMUSG00000043421.8	Hilpda	1103	protein_coding	69573	1.22078	1.22247	3.0878	0.00301645	0.182686
ENSMUSG00000052013.14	Btla	3257	protein_coding	208154	-0.829559	-0.829761	5.43939	0.00302127	0.182686
ENSMUSG00000041481.16	Serpina3g	2105	protein_coding	20715	1.18894	1.18932	5.21564	0.00308031	0.185028
ENSMUSG00000027765.6	P2ry1	4291	protein_coding	18441	-1.15369	-1.15573	2.67332	0.00308914	0.185028
ENSMUSG00000056671.6	Prelid2	724	protein_coding	77619	1.65806	1.66011	3.74747	0.00311408	0.185646
ENSMUSG00000021256.5	Vash1	2599	protein_coding	238328	1.65557	1.67553	0.399526	0.00314088	0.186329
ENSMUSG00000105941.1	Gm42809	1138	antisense_RNA	NA	-1.32463	-1.3363	0.532003	0.00315489	0.186329
ENSMUSG00000025515.15	Muc2	7127	protein_coding	17831	2.12907	2.14616	1.07258	0.00317715	0.186775
ENSMUSG00000020099.8	Unc5b	6258	protein_coding	107449	1.52281	1.53041	1.38486	0.00321372	0.188055
ENSMUSG00000050232.6	Cxcr3	1731	protein_coding	12766	1.58056	1.59149	1.14209	0.0032525	0.18945
ENSMUSG00000074039.10	4930520O04Rik	3745	processed_transcript	75116	0.991731	0.993158	2.88346	0.00332472	0.192773
ENSMUSG00000020401.6	Fam71b	2493	protein_coding	432552	1.49079	1.49446	2.37181	0.00334851	0.19327
ENSMUSG00000024892.16	Pcx	4637	protein_coding	18563	1.29565	1.29582	6.85944	0.00347321	0.19956
ENSMUSG00000006014.16	Prg4	4280	protein_coding	96875	-1.07054	-1.07121	4.0732	0.0035811	0.203749
ENSMUSG00000037362.8	Nov	2869	protein_coding	NA	1.05952	1.06057	3.46331	0.00359303	0.203749
ENSMUSG00000024084.7	Qpct	1924	protein_coding	70536	1.18898	1.19527	1.16161	0.00360976	0.203749
ENSMUSG00000032294.17	Pkm	5001	protein_coding	18746	0.939509	0.939516	10.5519	0.0036103	0.203749
ENSMUSG00000029275.18	Gfi1	3187	protein_coding	14581	1.21141	1.2124	3.95933	0.00364074	0.204475
ENSMUSG00000051000.17	Fam160a1	5290	protein_coding	229488	1.7758	1.79963	0.418067	0.00365844	0.204475
ENSMUSG00000032092.5	Mpzl2	6968	protein_coding	14012	1.59405	1.6011	1.72774	0.00367147	0.204475
ENSMUSG00000040387.16	Klhl32	7826	protein_coding	212390	1.69466	1.70429	1.20911	0.00374648	0.206939
ENSMUSG00000044080.9	S100a1	694	protein_coding	20193	1.07382	1.07522	3.17971	0.00374831	0.206939
ENSMUSG00000049511.5	Htr1b	4724	protein_coding	15551	1.42424	1.42885	1.96384	0.00379981	0.208874
ENSMUSG00000005824.6	Tnfsf14	1859	protein_coding	50930	1.47426	1.47758	2.44566	0.00386287	0.211425
ENSMUSG00000076431.4	Sox4	4795	protein_coding	20677	-1.21182	-1.21419	2.50658	0.00402769	0.2195
ENSMUSG00000006800.14	Sulf2	5871	protein_coding	72043	1.71817	1.73117	0.938533	0.00414038	0.224678
ENSMUSG00000030103.11	Bhlhe40	4705	protein_coding	20893	0.964728	0.96479	7.4116	0.00418988	0.225771
ENSMUSG00000028602.12	Tnfrsf8	3459	protein_coding	21941	2.11162	2.12441	1.35674	0.00419608	0.225771
ENSMUSG00000066456.14	Hmgn3	1869	protein_coding	94353	1.07911	1.08144	2.41481	0.00422437	0.226333
ENSMUSG00000030029.14	Lrig1	5585	protein_coding	16206	-0.97996	-0.980167	5.6008	0.00427212	0.22793
ENSMUSG00000024940.10	Ltbp3	5190	protein_coding	16998	2.49805	2.51516	1.46598	0.00429023	0.227939
ENSMUSG00000020882.17	Cacnb1	4529	protein_coding	12295	-0.882068	-0.882487	4.38971	0.00444874	0.235375
ENSMUSG00000023456.14	Tpi1	2753	protein_coding	21991	1.10954	1.10962	7.73471	0.00450083	0.237143
ENSMUSG00000031530.6	Dusp4	2740	protein_coding	319520	1.10624	1.1065	5.55489	0.00452177	0.237262
ENSMUSG00000001552.14	Jup	6436	protein_coding	16480	2.4055	2.45264	-0.0570635	0.00455601	0.238075
ENSMUSG00000033060.15	Lmo7	11951	protein_coding	380928	2.27256	2.30783	0.410795	0.00466458	0.242749
ENSMUSG00000028573.18	Fggy	5844	protein_coding	75578	1.25006	1.25439	1.73541	0.00470618	0.243415
ENSMUSG00000023827.8	Agpat4	2701	protein_coding	68262	1.15456	1.15641	2.91118	0.0047157	0.243415
ENSMUSG00000020728.17	Cep112	6175	protein_coding	76380	2.34842	2.37679	0.581259	0.00484585	0.248539
ENSMUSG00000024924.14	Vldlr	10068	protein_coding	22359	2.46584	2.49309	0.911608	0.00485672	0.248539
ENSMUSG00000028435.8	Aqp3	1829	protein_coding	11828	-1.19634	-1.19766	3.39163	0.0048737	0.248539
ENSMUSG00000026826.13	Nr4a2	4059	protein_coding	18227	1.22999	1.23267	2.5707	0.00496124	0.251889
ENSMUSG00000033350.7	Chst2	7328	protein_coding	54371	1.30291	1.30494	3.23306	0.00497906	0.251889
ENSMUSG00000037548.14	H2-DMb2	1710	protein_coding	15000	2.09955	2.13632	-0.0477207	0.00506593	0.25432
ENSMUSG00000044162.12	Tnip3	10916	protein_coding	414084	2.04733	2.06665	0.703972	0.00506717	0.25432
ENSMUSG00000043230.2	Fam124b	3357	protein_coding	241128	1.20661	1.21185	1.43509	0.00512764	0.256341
ENSMUSG00000038843.17	Gcnt1	5571	protein_coding	14537	1.29312	1.29928	1.54569	0.00517202	0.257546
ENSMUSG00000003134.10	Tbc1d8	5239	protein_coding	54610	1.43987	1.45011	0.774948	0.00521506	0.258675
ENSMUSG00000035258.14	Abi3bp	4735	protein_coding	320712	2.0904	2.10184	1.74107	0.00541109	0.267354
ENSMUSG00000034818.16	Celf5	6668	protein_coding	319586	1.26496	1.27491	0.738691	0.00543575	0.267532
ENSMUSG00000103622.1	Gm38391	4069	TEC	NA	1.76138	1.77467	0.888841	0.00546598	0.267981
ENSMUSG00000061410.6	Zcchc14	7780	protein_coding	142682	3.10807	3.17057	0.472765	0.00552646	0.269904
ENSMUSG00000001435.15	Col18a1	7021	protein_coding	12822	2.02557	2.042	1.0602	0.00557767	0.271361
ENSMUSG00000028527.18	Ak4	4646	protein_coding	11639	1.80569	1.80833	3.72943	0.00560423	0.271613
ENSMUSG00000037944.8	Ccr7	1978	protein_coding	12775	-0.891721	-0.891934	5.47647	0.00567734	0.27411
ENSMUSG00000031762.7	Mt2	588	protein_coding	17750	1.70651	1.71981	0.936162	0.00574205	0.27498
ENSMUSG00000104094.1	Gm37314	2685	TEC	NA	1.6692	1.69091	0.118746	0.00575582	0.27498
ENSMUSG00000074141.13	Il4i1	4080	protein_coding	14204	1.49667	1.50674	0.918083	0.00576033	0.27498
ENSMUSG00000022015.8	Tnfsf11	2236	protein_coding	21943	0.974289	0.975095	3.70017	0.00593075	0.282055
ENSMUSG00000104913.1	Gm6560	1591	processed_pseudogene	625174	1.13311	1.13672	1.89555	0.00608439	0.288282
ENSMUSG00000031292.14	Cdkl5	14331	protein_coding	382253	0.942253	0.943623	2.90003	0.00626802	0.295879
ENSMUSG00000026480.12	Ncf2	8478	protein_coding	17970	1.56717	1.57701	1.11002	0.00630606	0.296572
ENSMUSG00000013089.15	Etv5	4103	protein_coding	104156	1.0274	1.03021	2.03708	0.0064094	0.300319
ENSMUSG00000029752.12	Asns	2735	protein_coding	27053	1.22584	1.23171	1.43732	0.00644074	0.300678
ENSMUSG00000035109.14	Shc4	8263	protein_coding	271849	1.70178	1.72206	0.355697	0.00664373	0.308841
ENSMUSG00000028943.18	Espn	8272	protein_coding	56226	0.822271	0.822405	5.94885	0.00666424	0.308841
ENSMUSG00000038349.10	Plcl1	6687	protein_coding	227120	0.859304	0.860164	3.41093	0.00671016	0.309839
ENSMUSG00000009628.14	Tex15	9622	protein_coding	104271	1.88044	1.89539	0.979959	0.00688203	0.316623
ENSMUSG00000049307.6	Fut4	4074	protein_coding	14345	0.983031	0.983873	3.87405	0.00707252	0.324213
ENSMUSG00000032666.16	1700025G04Rik	11788	protein_coding	69399	-0.758325	-0.75843	6.15682	0.00733864	0.334368
ENSMUSG00000062070.12	Pgk1	2244	protein_coding	18655	1.0313	1.03141	7.13773	0.00734673	0.334368
ENSMUSG00000034903.18	Cobll1	8342	protein_coding	319876	0.891758	0.892169	4.5606	0.00758741	0.344089
ENSMUSG00000021596.16	Mctp1	8193	protein_coding	78771	0.922833	0.923836	3.27475	0.00769405	0.346682
ENSMUSG00000031442.20	Mcf2l	12760	protein_coding	17207	1.42043	1.4212	4.77518	0.0076992	0.346682
ENSMUSG00000051212.8	Gpr183	2887	protein_coding	321019	1.19065	1.19344	2.49447	0.00778253	0.349196
ENSMUSG00000053469.13	Tg	8883	protein_coding	21819	1.64712	1.6531	1.91938	0.00781348	0.349351
ENSMUSG00000060716.7	Plekhh1	6718	protein_coding	211945	1.7086	1.73507	-0.0122245	0.00802162	0.357398
ENSMUSG00000034394.14	Lif	4350	protein_coding	16878	0.928009	0.928353	4.90147	0.00808218	0.358838
ENSMUSG00000025161.16	Slc16a3	5318	protein_coding	80879	1.52921	1.52954	6.56289	0.00815735	0.360913
ENSMUSG00000030465.19	Psd3	17632	protein_coding	234353	1.31302	1.31536	2.78951	0.00826834	0.363776
ENSMUSG00000025702.15	March8	9634	protein_coding	NA	1.22865	1.23335	1.60015	0.00830099	0.363776
ENSMUSG00000004267.16	Eno2	4705	protein_coding	13807	2.46793	2.50452	0.367213	0.008308	0.363776
ENSMUSG00000032177.17	Pde4a	7655	protein_coding	18577	1.31327	1.31684	2.21939	0.00846061	0.368205
ENSMUSG00000051606.5	2010001K21Rik	3630	processed_transcript	69829	1.97131	1.9939	0.349138	0.00846714	0.368205
ENSMUSG00000068129.5	Cst7	986	protein_coding	13011	0.884198	0.884755	4.0173	0.0085252	0.369464
ENSMUSG00000041912.12	Tdrkh	6142	protein_coding	72634	1.01497	1.01726	2.26718	0.0085666	0.369603
ENSMUSG00000040734.14	Ppp1r13l	3604	protein_coding	333654	1.03313	1.03598	2.08114	0.00858661	0.369603
ENSMUSG00000030498.15	Gas2	4993	protein_coding	14453	1.02781	1.03095	1.83474	0.00863844	0.3697
ENSMUSG00000032547.12	Ryk	4534	protein_coding	20187	1.04363	1.0453	2.81179	0.00864881	0.3697
ENSMUSG00000025328.9	Padi3	3447	protein_coding	18601	1.67238	1.68754	0.563231	0.00868809	0.3697
ENSMUSG00000023175.15	Bsg	1814	protein_coding	12215	0.786986	0.78703	7.52101	0.00874623	0.3697
ENSMUSG00000072812.4	Ahnak2	14163	protein_coding	100041194	1.86434	1.87408	1.69838	0.00875444	0.3697
ENSMUSG00000001700.9	Gramd3	2605	protein_coding	107022	-1.27701	-1.27746	5.06973	0.00876356	0.3697
ENSMUSG00000004709.14	Cd244	4876	protein_coding	NA	1.889	1.91479	0.2449	0.00902641	0.379528
ENSMUSG00000037994.14	Slc9b2	5497	protein_coding	97086	1.54047	1.55655	0.377853	0.00914159	0.382513
ENSMUSG00000028217.11	Cdh17	4474	protein_coding	12557	1.56488	1.58106	0.475153	0.00915767	0.382513
ENSMUSG00000030208.15	Emp1	5935	protein_coding	13730	0.978851	0.979434	4.37233	0.0092041	0.383192
ENSMUSG00000035678.7	Tnfsf9	1230	protein_coding	21950	1.13861	1.14129	2.34908	0.00935299	0.388118
ENSMUSG00000026811.18	St6galnac6	4815	protein_coding	50935	1.28399	1.28839	1.83447	0.00957231	0.395639
ENSMUSG00000032579.14	Hemk1	3646	protein_coding	69536	0.931027	0.931358	4.97383	0.00959654	0.395639
ENSMUSG00000013076.17	Amotl1	10064	protein_coding	75723	1.1962	1.19808	2.88822	0.00966018	0.396974
ENSMUSG00000074579.13	Lekr1	7113	protein_coding	624866	1.2453	1.25699	0.483687	0.00975157	0.399437
ENSMUSG00000026959.13	Grin1	9700	protein_coding	14810	2.2545	2.27437	1.10305	0.00980932	0.40051
ENSMUSG00000019564.12	Arid3a	5562	protein_coding	13496	0.841417	0.841845	4.35669	0.00986791	0.401385
ENSMUSG00000068105.10	Tnfrsf13c	2017	protein_coding	72049	-1.28364	-1.29273	0.763394	0.00989395	0.401385
ENSMUSG00000042262.5	Ccr8	1175	protein_coding	12776	0.864202	0.864938	3.71151	0.00996357	0.402922
ENSMUSG00000038518.15	Jarid2	9715	protein_coding	16468	0.791199	0.791255	7.16531	0.0101041	0.407306
ENSMUSG00000076471.3	Trbv14	368	TR_V_gene	100124678	1.01844	1.02147	1.88374	0.0102202	0.410685
ENSMUSG00000040616.3	Tmem51	1875	protein_coding	214359	1.66358	1.68701	0.0493703	0.0102736	0.411528
ENSMUSG00000032232.14	Cgnl1	7844	protein_coding	68178	0.835615	0.835911	5.11821	0.0103736	0.414227
ENSMUSG00000042351.8	Grap2	3158	protein_coding	17444	-0.737681	-0.737747	6.78914	0.010413	0.414338
ENSMUSG00000031132.1	Cd40lg	1250	protein_coding	21947	1.16698	1.1739	1.00725	0.0104416	0.414338
ENSMUSG00000015879.8	Fam184b	8598	protein_coding	58227	1.85655	1.88319	0.232269	0.0105212	0.41614
ENSMUSG00000037868.15	Egr2	3398	protein_coding	13654	1.44932	1.45425	2.05789	0.0105526	0.41614
ENSMUSG00000005447.12	Pafah1b3	2107	protein_coding	18476	1.09922	1.10079	3.06136	0.010714	0.421195
ENSMUSG00000030695.16	Aldoa	2911	protein_coding	11674	1.00594	1.00596	9.45993	0.010817	0.423933
ENSMUSG00000036019.8	Tmtc2	7779	protein_coding	278279	1.32546	1.34054	0.282756	0.0108789	0.425048
ENSMUSG00000074388.3	Gm5544	891	lincRNA	433632	1.58048	1.61028	-0.342738	0.0109216	0.425405
ENSMUSG00000018341.12	Il12rb2	3794	protein_coding	16162	1.41252	1.41446	3.21167	0.0112077	0.435217
ENSMUSG00000019796.12	Lrp11	3418	protein_coding	237253	1.13013	1.13526	1.46692	0.0114246	0.442286
ENSMUSG00000011752.6	Pgam1	1831	protein_coding	18648	0.901318	0.901762	4.57861	0.0117075	0.451498
ENSMUSG00000017754.13	Pltp	2562	protein_coding	18830	-1.48303	-1.48581	2.66229	0.0117339	0.451498
ENSMUSG00000033538.13	Casp4	3710	protein_coding	12363	0.93789	0.94022	2.26608	0.0117692	0.451498
ENSMUSG00000031628.9	Casp3	3357	protein_coding	12367	0.808447	0.80862	5.60885	0.0118153	0.4519
ENSMUSG00000068744.12	Psrc1	3364	protein_coding	56742	0.896183	0.896691	4.42933	0.0119242	0.45421
ENSMUSG00000047496.6	Rnf152	8532	protein_coding	320311	2.40581	2.43255	0.781977	0.0119473	0.45421
ENSMUSG00000000791.9	Il12rb1	4105	protein_coding	16161	0.875188	0.875454	5.0514	0.0120161	0.455463
ENSMUSG00000093739.1	Gm20692	681	antisense_RNA	NA	-1.1398	-1.15114	0.454413	0.0120637	0.455907
ENSMUSG00000012519.14	Mlkl	2303	protein_coding	74568	0.775488	0.776137	3.59449	0.0121462	0.457662
ENSMUSG00000097705.1	Gm26740	1724	antisense_RNA	102637787	-1.04244	-1.04304	4.41242	0.0122314	0.458138
ENSMUSG00000035578.15	Iqcg	3462	protein_coding	69707	1.07384	1.08082	0.856309	0.0122527	0.458138
ENSMUSG00000079227.10	Ccr5	8434	protein_coding	12774	1.11578	1.11651	4.26716	0.0122671	0.458138
ENSMUSG00000022696.17	Sidt1	5623	protein_coding	320007	-0.855013	-0.85553	4.13383	0.0124955	0.465302
ENSMUSG00000024033.9	Rsph1	1164	protein_coding	22092	1.12594	1.13902	0.108764	0.0128462	0.476963
ENSMUSG00000029913.14	Prdm5	9295	protein_coding	70779	1.26145	1.27592	0.348324	0.0129385	0.478831
ENSMUSG00000097219.1	Gm26551	2432	lincRNA	NA	-1.44645	-1.45726	1.23575	0.012972	0.478831
ENSMUSG00000030413.7	Pglyrp1	1837	protein_coding	21946	1.10262	1.10333	4.32186	0.0133007	0.486342
ENSMUSG00000102813.1	Gm37795	2459	TEC	NA	1.09125	1.09929	0.81816	0.0133089	0.486342
ENSMUSG00000062082.16	Cd200r4	2045	protein_coding	239849	1.06905	1.07339	1.7868	0.0133109	0.486342
ENSMUSG00000097295.1	Hmgb1-ps8	626	processed_pseudogene	667280	-0.960764	-0.961429	4.10523	0.0133286	0.486342
ENSMUSG00000024424.14	Ttc39c	5197	protein_coding	72747	1.54872	1.5564	1.60266	0.0135169	0.4918
ENSMUSG00000003545.3	Fosb	6243	protein_coding	14282	-0.936222	-0.937014	3.74783	0.0135925	0.493136
ENSMUSG00000027238.17	Frmd5	7546	protein_coding	228564	1.05766	1.05817	4.71645	0.0137121	0.495364
ENSMUSG00000042228.14	Lyn	4073	protein_coding	17096	1.03286	1.03385	3.7457	0.0137892	0.495364
ENSMUSG00000032377.8	Plscr4	3590	protein_coding	235527	1.30451	1.30753	2.58319	0.0138024	0.495364
ENSMUSG00000050914.16	Ankrd37	1539	protein_coding	654824	1.09369	1.09427	4.75641	0.0138113	0.495364
ENSMUSG00000038058.14	Nod1	5079	protein_coding	107607	-0.998571	-0.999415	3.67763	0.013849	0.495364
ENSMUSG00000041782.14	Lad1	3400	protein_coding	16763	1.10491	1.117	0.434137	0.013984	0.498788
ENSMUSG00000070337.4	Gpr179	9542	protein_coding	217143	1.28044	1.28756	1.16075	0.0140516	0.499795
ENSMUSG00000085133.2	B930095G15Rik	4715	sense_intronic	320268	0.939614	0.942663	1.79699	0.0141082	0.500407
ENSMUSG00000021792.15	Fam213a	2948	protein_coding	NA	0.941024	0.943307	2.15371	0.0141491	0.500462
ENSMUSG00000063354.6	Slc39a4	2224	protein_coding	72027	1.03422	1.0361	2.61444	0.0142728	0.503291
ENSMUSG00000026475.7	Rgs16	2339	protein_coding	19734	1.24426	1.25238	0.97756	0.0143084	0.503291
ENSMUSG00000003541.6	Ier3	1131	protein_coding	15937	1.27361	1.27914	1.57374	0.0147497	0.517379
ENSMUSG00000023951.17	Vegfa	4285	protein_coding	22339	1.22057	1.221	5.56699	0.0150135	0.523943
ENSMUSG00000036256.13	Igfbp7	1209	protein_coding	29817	1.44255	1.44606	2.59903	0.0150193	0.523943
ENSMUSG00000021356.10	Irf4	4903	protein_coding	16364	0.884948	0.885192	5.22642	0.0151025	0.524035
ENSMUSG00000022901.13	Cd86	3661	protein_coding	12524	1.46225	1.47147	1.04684	0.0151045	0.524035
ENSMUSG00000000142.15	Axin2	5506	protein_coding	12006	-0.75717	-0.757321	5.66911	0.0151515	0.524234
ENSMUSG00000024098.5	Twsg1	4046	protein_coding	65960	0.764298	0.764528	5.09888	0.0152292	0.525492
ENSMUSG00000026581.14	Sell	5911	protein_coding	20343	-0.81753	-0.817548	8.83113	0.0153199	0.527189
ENSMUSG00000021196.14	Pfkp	13401	protein_coding	56421	0.879978	0.880012	8.34279	0.0156541	0.53723
ENSMUSG00000031438.11	Rnf128	3464	protein_coding	66889	1.50027	1.50516	2.15104	0.0157407	0.538749
ENSMUSG00000029469.14	Ift81	5840	protein_coding	12589	0.860351	0.861703	2.70784	0.0158388	0.540646
ENSMUSG00000022848.8	Dirc2	5395	protein_coding	NA	-0.953705	-0.954411	3.79468	0.015944	0.542779
ENSMUSG00000023191.9	P3h3	3930	protein_coding	14789	1.38664	1.40646	-0.0383612	0.0163518	0.553826
ENSMUSG00000024533.16	Spire1	7766	protein_coding	68166	1.29817	1.3022	2.10541	0.0163557	0.553826
ENSMUSG00000038352.15	Arl5c	2073	protein_coding	217151	-0.978887	-0.979932	3.36118	0.0166083	0.560883
ENSMUSG00000030064.16	Frmd4b	14302	protein_coding	232288	1.10038	1.10369	2.01955	0.0169612	0.571283
ENSMUSG00000110371.1	Gm9619	762	processed_pseudogene	674324	0.98945	0.995238	0.965701	0.0171986	0.577746
ENSMUSG00000027463.14	Slc52a3	2767	protein_coding	69698	0.890058	0.892254	2.06737	0.0172615	0.57833
ENSMUSG00000021338.17	Carmil1	8977	protein_coding	68732	1.04789	1.05176	1.59879	0.0175181	0.585381
ENSMUSG00000032041.15	Tirap	4929	protein_coding	117149	0.948025	0.949063	3.31674	0.017623	0.586846
ENSMUSG00000039835.16	Nhsl1	11348	protein_coding	215819	1.65755	1.67352	0.696631	0.0176544	0.586846
ENSMUSG00000079018.10	Ly6c1	1677	protein_coding	17067	-1.1227	-1.12412	3.573	0.0181214	0.600796
ENSMUSG00000053522.11	Lgals7	927	protein_coding	16858	1.22923	1.2382	1.05484	0.0181735	0.600957
ENSMUSG00000002489.15	Tiam1	9911	protein_coding	21844	0.728322	0.72835	8.08157	0.0184426	0.608162
ENSMUSG00000014303.13	Glis2	4373	protein_coding	83396	0.921062	0.923172	2.25274	0.01852	0.608162
ENSMUSG00000054752.16	Fsd1l	9739	protein_coding	319636	1.02587	1.02605	6.21255	0.0185351	0.608162
ENSMUSG00000020484.18	Xbp1	3248	protein_coding	22433	0.880844	0.880928	6.89171	0.0188169	0.61352
ENSMUSG00000022440.8	C1qtnf6	2402	protein_coding	72709	0.844356	0.84535	3.1042	0.0188216	0.61352
ENSMUSG00000047945.6	Marcksl1	1605	protein_coding	17357	1.02153	1.02334	2.58301	0.0188437	0.61352
ENSMUSG00000031373.4	Car5b	6354	protein_coding	56078	0.872755	0.873697	3.33628	0.0188917	0.61352
ENSMUSG00000004328.15	Hif3a	6710	protein_coding	53417	1.14302	1.15008	0.895654	0.0190309	0.616466
ENSMUSG00000043050.7	Tnp2	549	protein_coding	21959	1.08354	1.08885	1.16447	0.0192793	0.622554
ENSMUSG00000073802.4	Cdkn2b	1393	protein_coding	12579	1.11193	1.1157	1.77723	0.0193169	0.622554
ENSMUSG00000029322.12	Plac8	1592	protein_coding	231507	1.18058	1.18463	1.74865	0.0194473	0.625168
ENSMUSG00000016526.8	Dyrk3	3178	protein_coding	226419	0.832437	0.833684	2.83093	0.0195795	0.62783
ENSMUSG00000066026.14	Dhrs3	2927	protein_coding	20148	1.56774	1.5815	0.830038	0.0199272	0.63737
ENSMUSG00000102332.1	Gm19331	1092	lincRNA	100502704	-1.39978	-1.41738	0.0394847	0.0203582	0.649517
ENSMUSG00000112082.1	Gm35035	628	lincRNA	102638482	1.26399	1.28148	0.167483	0.0205777	0.651141
ENSMUSG00000026748.13	Plxdc2	6947	protein_coding	67448	0.926741	0.929679	1.80032	0.0206054	0.651141
ENSMUSG00000039911.13	Spsb1	4396	protein_coding	74646	-1.06539	-1.07151	1.05446	0.0206093	0.651141
ENSMUSG00000039286.12	Fndc3b	11485	protein_coding	72007	1.20289	1.21068	0.909877	0.0206142	0.651141
ENSMUSG00000084860.1	2610204G07Rik	992	antisense_RNA	72468	0.845609	0.846084	4.23078	0.0207011	0.652263
ENSMUSG00000031933.17	Izumo1r	2320	protein_coding	64931	0.821614	0.821812	5.49189	0.0207798	0.653125
ENSMUSG00000031490.6	Eif4ebp1	2196	protein_coding	13685	0.790216	0.790651	4.25992	0.0208828	0.65474
ENSMUSG00000023966.8	Rsph9	1602	protein_coding	75564	1.16505	1.16853	2.12618	0.021003	0.656887
ENSMUSG00000020889.11	Nr1d1	3077	protein_coding	217166	-0.955167	-0.95789	1.92639	0.0212721	0.66262
ENSMUSG00000027452.11	Acss1	4128	protein_coding	68738	-0.949	-0.949362	4.74597	0.0212907	0.66262
ENSMUSG00000038179.13	Slamf7	4577	protein_coding	75345	1.70518	1.71174	2.14981	0.0214161	0.664291
ENSMUSG00000022817.14	Itgb5	3362	protein_coding	16419	0.75006	0.750281	5.13526	0.021449	0.664291
ENSMUSG00000029468.17	P2rx7	5970	protein_coding	18439	0.901003	0.901357	4.88799	0.0215815	0.666767
ENSMUSG00000023960.13	Enpp5	4858	protein_coding	83965	1.22246	1.23339	0.516835	0.0218473	0.671785
ENSMUSG00000000159.15	Igsf5	2766	protein_coding	72058	2.27614	2.31072	0.257575	0.02185	0.671785
ENSMUSG00000025348.9	Itga7	8092	protein_coding	16404	1.59424	1.59484	5.91775	0.0219026	0.671785
ENSMUSG00000025936.15	Gm4956	1365	transcribed_unprocessed_pseudogene	241041	1.22548	1.23837	0.278322	0.0223341	0.682217
ENSMUSG00000023034.6	Nr4a1	2474	protein_coding	15370	1.19699	1.19751	4.90572	0.0223501	0.682217
ENSMUSG00000025969.15	Nrp2	11842	protein_coding	18187	0.956174	0.956941	3.77927	0.0225371	0.684697
ENSMUSG00000039236.18	Isg20	1860	protein_coding	57444	0.803444	0.803898	4.20869	0.0225392	0.684697
ENSMUSG00000039021.15	Ttc16	6388	protein_coding	338348	1.17875	1.18768	0.786849	0.0226357	0.685986
ENSMUSG00000040732.18	Erg	3466	protein_coding	13876	1.5253	1.54472	0.0945822	0.0229378	0.692989
ENSMUSG00000022707.16	Gbe1	5352	protein_coding	74185	0.786837	0.787087	4.99096	0.0229843	0.692989
ENSMUSG00000017737.2	Mmp9	3539	protein_coding	17395	1.51244	1.52476	0.799817	0.0230305	0.692989
ENSMUSG00000097636.7	Mirt1	8664	lincRNA	381232	1.84075	1.86644	0.222294	0.0234509	0.703969
ENSMUSG00000098113.1	Gm2445	989	processed_pseudogene	100039827	1.11902	1.12595	1.05282	0.0235565	0.705473
ENSMUSG00000111333.1	AC125206.2	574	processed_pseudogene	NA	-1.40988	-1.43611	-0.329399	0.0236721	0.707268
ENSMUSG00000081600.3	Gm12286	1002	processed_pseudogene	100042799	1.0774	1.09013	0.143113	0.0237462	0.707814
ENSMUSG00000046314.16	Stxbp6	5297	protein_coding	217517	0.714373	0.7145	5.82991	0.0241688	0.718149
ENSMUSG00000039153.16	Runx2	8837	protein_coding	12393	0.820339	0.821246	3.35612	0.024206	0.718149
ENSMUSG00000046733.7	Gprc5a	2083	protein_coding	232431	1.1296	1.13936	0.468158	0.0242865	0.718858
ENSMUSG00000099032.2	Tcf24	4193	protein_coding	100039596	1.03332	1.03702	1.8297	0.0244812	0.722936
ENSMUSG00000019975.12	Ikbip	4933	protein_coding	67454	0.975187	0.977894	1.98339	0.0246397	0.725457
ENSMUSG00000079657.10	Rab26	2852	protein_coding	328778	1.40336	1.41377	0.83357	0.0246809	0.725457
ENSMUSG00000038517.15	Tbkbp1	3975	protein_coding	73174	1.3728	1.37744	1.99541	0.0249305	0.729547
ENSMUSG00000045039.9	Megf8	10159	protein_coding	269878	1.34358	1.3569	0.558384	0.0249349	0.729547
ENSMUSG00000020520.14	Galnt10	5965	protein_coding	171212	-0.742547	-0.742718	5.46887	0.0254054	0.741603
ENSMUSG00000087598.9	Zfp111	10160	protein_coding	56707	1.59638	1.61446	0.401976	0.0255107	0.742969
ENSMUSG00000031642.9	Sh3rf1	7426	protein_coding	59009	0.73129	0.731643	4.37866	0.0260764	0.757707
ENSMUSG00000025791.18	Pgm2	2921	protein_coding	66681	0.80234	0.802461	6.25738	0.0261984	0.759516
ENSMUSG00000104620.1	Trav7-1	337	TR_V_gene	671652	-0.8747	-0.879775	0.944713	0.0263554	0.762325
ENSMUSG00000027230.9	Creb3l1	2603	protein_coding	26427	0.804018	0.806278	1.93943	0.026432	0.762804
ENSMUSG00000008167.14	Fbxw9	3383	protein_coding	68628	0.965502	0.970486	1.10834	0.0265054	0.763188
ENSMUSG00000035164.8	Zc3h12c	6845	protein_coding	244871	1.13231	1.13819	1.1579	0.026706	0.767223
ENSMUSG00000074063.10	Osgin1	2674	protein_coding	71839	1.19944	1.20234	2.35188	0.0268538	0.769311
ENSMUSG00000024727.8	Trpm6	6508	protein_coding	225997	1.18559	1.18818	2.51272	0.0269241	0.769311
ENSMUSG00000028494.12	Plin2	3512	protein_coding	11520	0.915659	0.918235	2.04214	0.0269604	0.769311
ENSMUSG00000021636.15	Marveld2	3382	protein_coding	218518	0.832517	0.834505	2.15269	0.0272415	0.775589
ENSMUSG00000005947.11	Itgae	4581	protein_coding	16407	-1.07358	-1.07383	5.36124	0.0273683	0.777455
ENSMUSG00000000817.10	Fasl	1937	protein_coding	14103	1.0501	1.05176	2.9185	0.0275611	0.781185
ENSMUSG00000029797.13	Sspo	15863	protein_coding	243369	1.46461	1.47568	1.08614	0.0276289	0.781364
ENSMUSG00000097418.7	Mir155hg	1433	lincRNA	100653389	1.07638	1.08576	0.443519	0.0279755	0.789408
ENSMUSG00000004562.16	Arhgef40	10366	protein_coding	268739	1.28021	1.28947	0.945595	0.0282507	0.795405
ENSMUSG00000100794.1	Gm29667	490	processed_pseudogene	115487111	1.02478	1.03572	0.200565	0.0284004	0.797851
ENSMUSG00000020610.16	Amz2	5584	protein_coding	13929	0.766614	0.767032	4.37834	0.0286527	0.80316
ENSMUSG00000097439.6	Gm16754	2611	antisense_RNA	100503569	1.1348	1.13968	1.77717	0.0295434	0.823223
ENSMUSG00000009292.18	Trpm2	12459	protein_coding	28240	1.31901	1.32986	0.851108	0.0295715	0.823223
ENSMUSG00000020846.6	Rflnb	3512	protein_coding	76566	-1.52153	-1.52487	3.03071	0.0296015	0.823223
ENSMUSG00000061086.12	Myl4	4637	protein_coding	17896	1.57026	1.58815	0.35356	0.0296277	0.823223
ENSMUSG00000070291.4	Ddx43	2207	protein_coding	100048658	0.791456	0.793142	2.29386	0.0297688	0.825336
ENSMUSG00000047293.6	Gpr15	1290	protein_coding	71223	1.01782	1.02048	2.28367	0.0299829	0.829463
ENSMUSG00000021109.13	Hif1a	5896	protein_coding	15251	0.735414	0.735433	8.70207	0.0308574	0.851798
ENSMUSG00000033565.17	Rbfox2	8031	protein_coding	93686	1.55689	1.57443	0.319963	0.0309465	0.852404
ENSMUSG00000028645.11	Slc2a1	3506	protein_coding	20525	0.811074	0.81114	7.19563	0.0312043	0.857646
ENSMUSG00000031428.11	Zcchc18	4876	protein_coding	66995	0.928336	0.930265	2.46413	0.0313211	0.858053
ENSMUSG00000021203.15	Otub2	3695	protein_coding	68149	1.14717	1.1566	0.606789	0.0313719	0.858053
ENSMUSG00000015437.5	Gzmb	1436	protein_coding	14939	0.957155	0.957165	9.92789	0.0314219	0.858053
ENSMUSG00000095646.1	Trav10n	343	TR_V_gene	667626	1.10914	1.1249	-0.156092	0.031728	0.863622
ENSMUSG00000027175.10	Tcp11l1	6877	protein_coding	320554	1.20041	1.21638	0.12505	0.0317618	0.863622
ENSMUSG00000062098.11	Btbd3	5776	protein_coding	228662	1.69888	1.72066	0.224306	0.0320141	0.868623
ENSMUSG00000087538.1	Gm16341	377	antisense_RNA	102634967	1.01535	1.02754	0.111286	0.0321251	0.869775
ENSMUSG00000043102.2	Qrfp	2927	protein_coding	227717	1.59503	1.61485	0.301587	0.0325012	0.875385
ENSMUSG00000045232.4	Rln3	634	protein_coding	212108	0.982672	0.986165	1.58471	0.0325149	0.875385
ENSMUSG00000034872.6	Gipc3	3521	protein_coding	209047	1.40073	1.42181	0.00241691	0.0325391	0.875385
ENSMUSG00000037211.12	Spry1	2906	protein_coding	24063	0.80052	0.80109	3.89487	0.0331593	0.88841
ENSMUSG00000110344.1	Gm45716	2187	protein_coding	112136084	0.990325	0.994559	1.43296	0.0331632	0.88841
ENSMUSG00000039959.13	Hip1	12961	protein_coding	215114	0.795154	0.795338	5.44985	0.0334137	0.891893
ENSMUSG00000048440.15	Cyp4f16	3017	protein_coding	70101	0.984218	0.988698	1.3334	0.0334337	0.891893
ENSMUSG00000108129.2	4930417O13Rik	4445	processed_transcript	73870	0.843002	0.843992	3.22395	0.0336448	0.895644
ENSMUSG00000032392.11	Parp16	3886	protein_coding	214424	0.985551	0.987514	2.56918	0.0338218	0.898471
ENSMUSG00000085912.1	Trp53cor1	2956	lincRNA	100504267	1.04992	1.05515	1.25826	0.0341695	0.905812
ENSMUSG00000019194.15	Scn1b	1859	protein_coding	20266	1.48995	1.51237	0.0476698	0.0348969	0.919166
ENSMUSG00000103089.1	Gm38118	2222	TEC	NA	-0.940577	-0.942779	2.293	0.0348983	0.919166
ENSMUSG00000106827.1	Gm7556	1084	processed_pseudogene	665254	1.15322	1.1685	-0.0446101	0.0349038	0.919166
ENSMUSG00000094796.2	BC147527	1595	protein_coding	625360	-0.838022	-0.839576	2.57463	0.0349627	0.919166
ENSMUSG00000027171.10	Prrg4	3165	protein_coding	228413	0.85838	0.859332	3.31702	0.0351683	0.922017
ENSMUSG00000030674.5	Qprt	2645	protein_coding	67375	-0.91333	-0.915431	2.20488	0.0352164	0.922017
ENSMUSG00000026068.11	Il18rap	6752	protein_coding	16174	0.806443	0.806849	4.44445	0.0359369	0.937907
ENSMUSG00000105135.1	Gm43667	1095	TEC	NA	-0.928	-0.937379	0.287311	0.0359711	0.937907
ENSMUSG00000042842.11	Serpinb6b	2262	protein_coding	20708	1.00436	1.00579	3.29268	0.0363107	0.944823
ENSMUSG00000030200.13	Bcl2l14	4093	protein_coding	66813	1.62208	1.6462	0.181844	0.0366161	0.95082
ENSMUSG00000094613.2	A630076J17Rik	1358	protein_coding	319929	1.347	1.37023	-0.140298	0.0372544	0.965421
ENSMUSG00000096141.2	Dnah7a	12767	protein_coding	627872	1.03559	1.03589	5.59995	0.0376729	0.974279
ENSMUSG00000030068.4	Gm20696	4075	protein_coding	NA	-0.841067	-0.842133	3.09225	0.037784	0.975166
ENSMUSG00000024486.5	Hbegf	2373	protein_coding	15200	0.944492	0.94509	4.35715	0.0385764	0.993596
ENSMUSG00000021506.7	Pitx1	2656	protein_coding	18740	1.04063	1.0467	1.49034	0.0392684	1
ENSMUSG00000055493.4	Epm2a	3287	protein_coding	13853	1.30921	1.32034	0.672444	0.0393692	1
ENSMUSG00000069833.12	Ahnak	18543	protein_coding	66395	0.741945	0.741953	9.9838	0.0398161	1
ENSMUSG00000006362.16	Cbfa2t3	8373	protein_coding	12398	1.01348	1.01956	0.981178	0.0399213	1
ENSMUSG00000055305.15	Zfp93	3633	protein_coding	22755	1.08392	1.09606	0.318501	0.0407742	1
ENSMUSG00000050786.8	Ccdc126	2421	protein_coding	57895	-0.824229	-0.824945	3.5256	0.0408509	1
ENSMUSG00000022504.9	Ciita	5254	protein_coding	12265	1.13486	1.146	0.368848	0.0409944	1
ENSMUSG00000080994.2	Gm13464	935	processed_pseudogene	100041245	1.40444	1.43247	-0.364493	0.0411393	1
ENSMUSG00000033644.5	Piwil2	5287	protein_coding	57746	1.03824	1.04603	0.675139	0.0411775	1
ENSMUSG00000038936.13	Sccpdh	7562	protein_coding	109232	0.959897	0.961802	2.66514	0.041247	1
ENSMUSG00000029771.12	Irf5	2905	protein_coding	27056	0.826905	0.827381	4.27608	0.0419963	1
ENSMUSG00000084632.1	Gm23887	172	snRNA	115488854	-0.994172	-1.00935	-0.190503	0.0420884	1
ENSMUSG00000098091.1	Gm16470	998	processed_pseudogene	676923	1.09719	1.10722	0.499881	0.0422977	1
ENSMUSG00000035232.8	Pdk3	2561	protein_coding	236900	0.67961	0.6798	5.1276	0.042419	1
ENSMUSG00000029094.12	Afap1	12651	protein_coding	70292	-0.762213	-0.763142	3.073	0.0426209	1
ENSMUSG00000057666.18	Gapdh	4133	protein_coding	14433	0.736845	0.736866	8.6772	0.0426395	1
ENSMUSG00000023912.9	Slc25a27	2687	protein_coding	74011	-0.877719	-0.88098	1.58823	0.0426872	1
ENSMUSG00000078967.5	Gm3272	1229	processed_pseudogene	NA	0.918095	0.925446	0.617913	0.0429587	1
ENSMUSG00000028078.14	Dclk2	10553	protein_coding	70762	0.767185	0.76788	3.45905	0.0429763	1
ENSMUSG00000026628.13	Atf3	2154	protein_coding	11910	1.49485	1.51193	0.341401	0.0432918	1
ENSMUSG00000031609.3	Sap30	1178	protein_coding	60406	0.729759	0.729937	5.48424	0.0441405	1
ENSMUSG00000024812.9	Tjp2	4591	protein_coding	21873	0.692429	0.692574	5.55363	0.0445152	1
ENSMUSG00000055799.13	Tcf7l1	3924	protein_coding	21415	-0.976449	-0.979716	1.72094	0.044577	1
ENSMUSG00000034614.14	Pik3ip1	4272	protein_coding	216505	-0.860668	-0.860902	5.23537	0.0445941	1
ENSMUSG00000040274.11	Cdk6	13989	protein_coding	12571	0.873413	0.873446	8.44476	0.0446279	1
ENSMUSG00000055013.15	Agap1	17559	protein_coding	347722	1.08678	1.09362	1.0568	0.0446404	1
ENSMUSG00000037161.14	Mgarp	2067	protein_coding	67749	1.18898	1.19057	3.62637	0.0450692	1
ENSMUSG00000098192.1	Gm3534	1001	processed_pseudogene	100041831	0.987365	0.99837	0.114996	0.045242	1
ENSMUSG00000044258.10	Ctla2a	2108	protein_coding	13024	0.958298	0.958706	4.95838	0.0454096	1
ENSMUSG00000043154.15	Ppp2r3a	12455	protein_coding	235542	1.06317	1.0636	5.37892	0.04553	1
ENSMUSG00000074227.12	Spint2	4556	protein_coding	20733	0.699948	0.700185	4.91664	0.0462924	1
ENSMUSG00000030134.11	Rasgef1a	3355	protein_coding	70727	1.42831	1.44632	0.239525	0.0465281	1
ENSMUSG00000032231.14	Anxa2	3731	protein_coding	12306	0.778117	0.778141	8.62752	0.0471877	1
ENSMUSG00000034765.6	Dusp5	2473	protein_coding	240672	0.866151	0.866293	6.14305	0.0472259	1
ENSMUSG00000036641.9	Ccdc148	9929	protein_coding	227933	0.96021	0.966553	0.844213	0.0472941	1
ENSMUSG00000037306.13	Man1c1	5722	protein_coding	230815	0.853232	0.855286	2.21307	0.0473786	1
ENSMUSG00000057219.11	Armc7	3069	protein_coding	276905	-0.746852	-0.747354	3.88839	0.0480431	1
ENSMUSG00000053702.16	Nebl	15235	protein_coding	74103	1.33953	1.34922	0.893629	0.0481404	1
ENSMUSG00000027596.10	a	1169	protein_coding	50518	0.879766	0.881848	2.44802	0.0481812	1
ENSMUSG00000046447.3	Camk2n1	4444	protein_coding	66259	0.94151	0.943151	2.97901	0.0483087	1
ENSMUSG00000022802.2	Lmln	6511	protein_coding	239833	0.837139	0.841222	1.20253	0.0484926	1
ENSMUSG00000023809.9	Rps6ka2	5404	protein_coding	20112	-0.836833	-0.841232	1.10749	0.0485851	1
ENSMUSG00000035547.14	Capn5	5485	protein_coding	12337	0.897593	0.899445	2.43949	0.0492027	1
ENSMUSG00000080877.1	Rpl22-ps1	386	processed_pseudogene	627737	1.00565	1.01424	0.509971	0.0493816	1
ENSMUSG00000061411.12	Nol4l	9083	protein_coding	329540	0.707845	0.708253	4.12169	0.0494167	1
ENSMUSG00000037818.16	Abhd18	11184	protein_coding	269423	0.728039	0.728445	4.24011	0.049828	1
ENSMUSG00000052821.3	Cysltr1	5142	protein_coding	58861	0.835017	0.835467	4.48633	0.0498454	1
ENSMUSG00000021211.4	Akr1c12	1261	protein_coding	622402	1.24456	1.26726	-0.363774	0.0500241	1
ENSMUSG00000044734.16	Serpinb1a	2303	protein_coding	66222	-1.11691	-1.11855	2.82222	0.0500802	1
ENSMUSG00000054263.12	Lifr	10776	protein_coding	16880	-1.22649	-1.23757	0.966894	0.0501129	1
ENSMUSG00000041762.16	Gpr155	6679	protein_coding	68526	-0.910356	-0.911299	3.23513	0.0502322	1
ENSMUSG00000042622.13	Maff	2119	protein_coding	17133	0.910537	0.916003	0.916297	0.0505107	1
ENSMUSG00000039943.16	Plcb4	8970	protein_coding	18798	0.877097	0.879531	2.0063	0.0505269	1
ENSMUSG00000021756.12	Il6st	11099	protein_coding	16195	-0.728234	-0.728297	6.91066	0.0514237	1
ENSMUSG00000021069.17	Pygl	6895	protein_coding	110095	1.0355	1.03582	5.81837	0.0514581	1
ENSMUSG00000091133.1	Gm17108	2877	sense_overlapping	NA	1.21852	1.23397	0.0697196	0.0521529	1
ENSMUSG00000091682.2	Tcrg-C3	650	TR_C_gene	NA	1.48734	1.49626	1.33218	0.052379	1
ENSMUSG00000017009.3	Sdc4	2547	protein_coding	20971	0.838003	0.838486	4.46339	0.0527895	1
ENSMUSG00000062300.14	Nectin2	3494	protein_coding	19294	1.65231	1.67175	0.388273	0.0531072	1
ENSMUSG00000098292.1	Gm27194	2936	lincRNA	NA	0.862237	0.869518	0.477946	0.0532659	1
ENSMUSG00000049295.17	Zfp219	4519	protein_coding	69890	0.857273	0.857852	4.18441	0.0533642	1
ENSMUSG00000067629.11	Syngap1	6787	protein_coding	240057	0.989896	0.993473	1.67542	0.0538493	1
ENSMUSG00000006345.10	Ggt1	3411	protein_coding	14598	0.904558	0.908258	1.53753	0.0541965	1
ENSMUSG00000038963.15	Slco4a1	4799	protein_coding	108115	0.785491	0.785801	4.66606	0.0542125	1
ENSMUSG00000078153.3	Psme2b	837	protein_coding	621823	-0.76356	-0.764815	2.68083	0.0543549	1
ENSMUSG00000071343.2	Gm10327	1002	processed_pseudogene	100041399	0.723244	0.723938	3.54333	0.0552262	1
ENSMUSG00000112458.1	Gm40773	1502	lincRNA	105245298	1.00277	1.01314	0.3608	0.0554677	1
ENSMUSG00000025555.14	Farp1	5524	protein_coding	223254	0.68583	0.686188	4.27336	0.0563139	1
ENSMUSG00000046532.8	Ar	10048	protein_coding	11835	0.663562	0.663588	7.99001	0.0563945	1
ENSMUSG00000086236.9	5830418P13Rik	2764	antisense_RNA	100529079	1.64625	1.67257	0.0767428	0.0568492	1
ENSMUSG00000040554.10	Aipl1	3157	protein_coding	114230	1.08009	1.09379	0.160277	0.0573504	1
ENSMUSG00000045031.18	Cetn4	4032	protein_coding	207175	1.01771	1.02909	0.138025	0.0574011	1
ENSMUSG00000030792.8	Dkkl1	1576	protein_coding	50722	0.804199	0.805854	2.44232	0.0576611	1
ENSMUSG00000044037.15	Als2cl	5883	protein_coding	235633	-0.743429	-0.743623	5.25021	0.0577991	1
ENSMUSG00000071855.4	Ccdc112	2801	protein_coding	240261	0.933848	0.939833	0.881263	0.0581112	1
ENSMUSG00000070368.9	Prok1	3241	protein_coding	246691	1.10654	1.10744	4.43131	0.0582158	1
ENSMUSG00000053338.9	Tarm1	2066	protein_coding	245126	1.27417	1.29572	-0.169612	0.0582573	1
ENSMUSG00000006567.11	Atp7b	6505	protein_coding	11979	1.26333	1.27075	1.39795	0.0587076	1
ENSMUSG00000099689.6	Zfp383	3208	protein_coding	73729	-0.986008	-0.993411	0.700946	0.0589223	1
ENSMUSG00000018381.15	Abi3	4153	protein_coding	66610	-0.732508	-0.733179	3.48961	0.0589666	1
ENSMUSG00000031129.9	Slc9a9	5679	protein_coding	331004	-0.698678	-0.699057	4.20799	0.0590152	1
ENSMUSG00000054434.14	Tmem120b	2852	protein_coding	330189	0.829746	0.832568	1.64005	0.0591899	1
ENSMUSG00000043289.12	Mei4	4121	protein_coding	75033	0.889464	0.894477	1.01181	0.0598148	1
ENSMUSG00000033147.16	Slc22a15	14239	protein_coding	242126	0.751466	0.752146	3.52691	0.0598311	1
ENSMUSG00000070490.4	Gm10293	1002	processed_pseudogene	100039762	0.816573	0.821802	0.902338	0.0604392	1
ENSMUSG00000039007.10	Cpq	5026	protein_coding	54381	0.758503	0.761413	1.48759	0.0604978	1
ENSMUSG00000079311.1	Gm3222	990	processed_pseudogene	100041236	0.884007	0.889925	0.797135	0.0605884	1
ENSMUSG00000020205.8	Phlda1	2205	protein_coding	21664	0.816719	0.817416	3.65767	0.0605985	1
ENSMUSG00000017417.14	Plxdc1	4836	protein_coding	72324	0.838419	0.841776	1.55538	0.0606634	1
ENSMUSG00000026121.13	Sema4c	4593	protein_coding	20353	1.5523	1.5766	0.0419958	0.0611439	1
ENSMUSG00000021687.14	Scamp1	4582	protein_coding	107767	0.775197	0.777643	1.78908	0.0611936	1
ENSMUSG00000018800.14	Abca5	11437	protein_coding	217265	1.14947	1.16702	0.0377398	0.061237	1
ENSMUSG00000030259.12	Rassf8	5559	protein_coding	71323	1.19219	1.2059	0.212594	0.0614688	1
ENSMUSG00000104170.1	Gm37702	1872	TEC	NA	-1.08626	-1.0952	0.670395	0.0615663	1
ENSMUSG00000050777.7	Tmem37	1311	protein_coding	170706	0.878364	0.88146	1.57158	0.0620328	1
ENSMUSG00000061740.7	Cyp2d22	2771	protein_coding	56448	-1.065	-1.07586	0.56003	0.0620798	1
ENSMUSG00000031246.14	Sh3bgrl	3298	protein_coding	56726	0.695939	0.696062	5.84564	0.0621821	1
ENSMUSG00000020646.17	Mboat2	9566	protein_coding	67216	1.44143	1.44909	1.50934	0.0630267	1
ENSMUSG00000003824.12	Syce2	1968	protein_coding	71846	0.938276	0.939776	3.17787	0.0642672	1
ENSMUSG00000079445.3	B3gnt7	4137	protein_coding	227327	1.11482	1.12538	0.326648	0.0643546	1
ENSMUSG00000017314.12	Mpp2	4807	protein_coding	50997	0.718692	0.719226	3.87702	0.0646015	1
ENSMUSG00000027447.6	Cst3	1266	protein_coding	13010	0.669024	0.669164	5.6189	0.0649291	1
ENSMUSG00000097989.1	Gm4335	1004	processed_pseudogene	100043283	0.820882	0.826895	0.695395	0.0649397	1
ENSMUSG00000098715.6	Gm28053	989	protein_coding	NA	0.894271	0.900089	1.10883	0.0651044	1
ENSMUSG00000047146.17	Tet1	15457	protein_coding	52463	0.906315	0.90891	1.8976	0.0653018	1
ENSMUSG00000060063.9	Alox5ap	1420	protein_coding	11690	-0.846246	-0.847816	2.50387	0.0653443	1
ENSMUSG00000083245.1	Gm11185	1007	processed_pseudogene	667985	0.822185	0.826019	1.44727	0.0653976	1
ENSMUSG00000068566.12	Myadm	4480	protein_coding	50918	0.739268	0.73976	4.04773	0.0661983	1
ENSMUSG00000001227.11	Sema6b	3977	protein_coding	20359	1.30741	1.32426	0.236523	0.0673846	1
ENSMUSG00000080840.1	Gm11349	1116	processed_pseudogene	214973	0.998498	1.01331	-0.174889	0.0675821	1
ENSMUSG00000096397.7	Trav17	341	TR_V_gene	627777	0.859849	0.866339	0.540339	0.0676773	1
ENSMUSG00000107741.2	Gm2011	4557	transcribed_unprocessed_pseudogene	100039027	0.857158	0.865542	0.248465	0.0678278	1
ENSMUSG00000081219.1	Bambi-ps1	592	processed_pseudogene	81913	-1.21549	-1.22658	0.835522	0.0680839	1
ENSMUSG00000053746.8	Ptrh1	1135	protein_coding	329384	0.88911	0.89348	1.20196	0.0681471	1
ENSMUSG00000025092.6	Hspa12a	5733	protein_coding	73442	-0.975864	-0.982139	1.14978	0.0681952	1
ENSMUSG00000115161.1	AC130219.1	3433	TEC	NA	1.13277	1.14883	-0.0280014	0.0682434	1
ENSMUSG00000022610.9	Mapk12	1889	protein_coding	29857	0.878869	0.88417	0.940329	0.0682808	1
ENSMUSG00000085213.1	Gm13091	469	antisense_RNA	NA	-0.903005	-0.909308	0.768825	0.0682838	1
ENSMUSG00000014813.9	Stc1	4197	protein_coding	20855	0.815201	0.816051	3.91552	0.0691147	1
ENSMUSG00000087406.1	E130215H24Rik	939	processed_transcript	109344	-0.867764	-0.877633	0.123591	0.0691639	1
ENSMUSG00000076435.3	Acsf2	3432	protein_coding	264895	-0.727368	-0.727627	4.76881	0.0692867	1
ENSMUSG00000021057.15	Akap5	6824	protein_coding	238276	1.04783	1.06275	-0.00419244	0.069474	1
ENSMUSG00000033960.5	Jcad	6730	protein_coding	240185	0.826384	0.828922	1.7435	0.0695375	1
ENSMUSG00000031012.17	Cask	9145	protein_coding	12361	0.701279	0.701977	3.33535	0.0697726	1
ENSMUSG00000099413.1	Gm17767	3979	lincRNA	100045066	0.842682	0.842889	5.44601	0.0697845	1
ENSMUSG00000024066.8	Xdh	4587	protein_coding	22436	0.752497	0.752638	5.84708	0.0698994	1
ENSMUSG00000031448.12	Adprhl1	5856	protein_coding	234072	1.34529	1.36085	0.659216	0.0700237	1
ENSMUSG00000056529.7	Ptafr	3637	protein_coding	19204	0.868283	0.87418	0.798462	0.0700604	1
ENSMUSG00000038319.14	Kcnh2	4845	protein_coding	16511	-0.707999	-0.708939	2.91495	0.0702206	1
ENSMUSG00000041688.16	Amot	8402	protein_coding	27494	-0.764634	-0.766172	2.53238	0.0702703	1
ENSMUSG00000019845.8	Tube1	7838	protein_coding	71924	0.807818	0.808122	5.31023	0.0704377	1
ENSMUSG00000023243.9	Kcnk5	3404	protein_coding	16529	0.775136	0.77537	5.35198	0.0712359	1
ENSMUSG00000029401.8	Rilpl2	3925	protein_coding	80291	0.697156	0.69739	4.9684	0.0720835	1
ENSMUSG00000035441.14	Myo1d	6465	protein_coding	338367	1.03145	1.04437	0.192805	0.072397	1
ENSMUSG00000037995.15	Igsf9	6612	protein_coding	93842	0.853222	0.855882	1.84369	0.0724509	1
ENSMUSG00000041757.16	Plekha6	12530	protein_coding	240753	-0.993081	-0.994167	3.25674	0.0731118	1
ENSMUSG00000025025.13	Mxi1	5619	protein_coding	17859	0.820736	0.82088	6.23869	0.0731537	1
ENSMUSG00000005615.14	Pcyt1a	5751	protein_coding	13026	0.726736	0.72681	6.68	0.0732961	1
ENSMUSG00000063524.13	Eno1	5379	protein_coding	13806	0.69595	0.695972	8.54091	0.0736078	1
ENSMUSG00000038415.10	Foxq1	4843	protein_coding	15220	1.29233	1.30236	1.17847	0.0737116	1
ENSMUSG00000094626.1	Tmem121b	4869	protein_coding	94047	-0.861542	-0.866929	1.13532	0.0753561	1
ENSMUSG00000046727.12	Cystm1	2840	protein_coding	66060	1.31133	1.32648	0.158967	0.0766373	1
ENSMUSG00000049807.16	Arhgap23	6637	protein_coding	58996	1.10876	1.11898	0.435961	0.0772274	1
ENSMUSG00000018906.14	P4ha2	6239	protein_coding	18452	0.928105	0.928718	4.75677	0.0773449	1
ENSMUSG00000025431.4	Crisp1	1416	protein_coding	11571	1.1734	1.185	0.402729	0.0775203	1
ENSMUSG00000097088.1	Gm26615	3201	lincRNA	102640635	-0.872534	-0.881218	0.42827	0.0783561	1
ENSMUSG00000028199.18	Cryz	6195	protein_coding	12972	0.921583	0.925773	1.32836	0.0785797	1
ENSMUSG00000034738.8	Nostrin	1888	protein_coding	329416	1.28349	1.30031	0.0204976	0.0785811	1
ENSMUSG00000037926.15	Ssh2	18519	protein_coding	237860	-0.702365	-0.702384	8.44435	0.0786232	1
ENSMUSG00000027858.13	Tspan2	4755	protein_coding	70747	1.36005	1.37594	0.386342	0.0788837	1
ENSMUSG00000034037.14	Fgd5	6292	protein_coding	232237	0.956255	0.959717	2.00679	0.0792592	1
ENSMUSG00000115205.1	AC117588.1	999	processed_pseudogene	NA	0.965676	0.975458	0.308531	0.0796889	1
ENSMUSG00000043924.16	Ncmap	2227	protein_coding	230822	-0.839062	-0.84202	1.70878	0.0797001	1
ENSMUSG00000045065.7	9930022D16Rik	2706	protein_coding	320509	1.02287	1.03934	-0.276028	0.0800457	1
ENSMUSG00000039963.18	Ccdc40	6031	protein_coding	207607	0.864828	0.869045	1.1404	0.0803409	1
ENSMUSG00000040694.3	Apobec2	1218	protein_coding	11811	0.797291	0.800678	1.42117	0.0803916	1
ENSMUSG00000019982.15	Myb	8933	protein_coding	17863	1.02385	1.02507	3.61821	0.0805229	1
ENSMUSG00000043036.13	Ccdc63	7351	protein_coding	330188	0.977913	0.985038	0.77372	0.0811574	1
ENSMUSG00000104392.1	Gm37962	2034	TEC	NA	-0.902218	-0.919682	-0.365703	0.0821971	1
ENSMUSG00000014164.15	Klhl3	7322	protein_coding	100503085	-1.116	-1.11936	2.11558	0.0822954	1
ENSMUSG00000033400.14	Agl	14023	protein_coding	77559	0.720894	0.721306	4.30583	0.0826383	1
ENSMUSG00000096171.1	Gm8055	1008	processed_pseudogene	666342	0.839014	0.843211	1.35789	0.0827953	1
ENSMUSG00000033987.16	Dnah17	16126	protein_coding	69926	-0.997167	-0.999628	2.50344	0.0830173	1
ENSMUSG00000006587.6	Snai3	1628	protein_coding	30927	-0.849842	-0.856994	0.460724	0.0835844	1
ENSMUSG00000027533.10	Fabp5	3567	protein_coding	16592	0.81682	0.817126	5.06588	0.0839875	1
ENSMUSG00000087574.1	C030037D09Rik	4199	lincRNA	193280	0.892278	0.89959	0.579922	0.0842892	1
ENSMUSG00000049488.14	Tmem67	7744	protein_coding	329795	0.761635	0.76559	1.14368	0.0842964	1
ENSMUSG00000058070.14	Eml1	7436	protein_coding	68519	1.67331	1.68455	1.83828	0.0852806	1
ENSMUSG00000039178.9	Tbc1d19	3117	protein_coding	67249	0.797985	0.801812	1.1455	0.0853079	1
ENSMUSG00000060131.11	Atp8b4	6660	protein_coding	241633	0.794672	0.795317	3.76619	0.0857962	1
ENSMUSG00000044033.16	Ccdc141	11717	protein_coding	545428	1.07072	1.07725	0.932013	0.0859384	1
ENSMUSG00000106681.1	Gm43004	703	TEC	NA	-0.792315	-0.797071	0.866928	0.0864551	1
ENSMUSG00000087179.8	Gm14230	1066	lincRNA	100504361	0.855115	0.862264	0.428714	0.0865929	1
ENSMUSG00000101389.1	Ms4a4a	836	protein_coding	666907	0.980688	0.99813	-0.394297	0.0894002	1
ENSMUSG00000029408.13	Abcb9	5601	protein_coding	56325	0.821146	0.8219	3.86871	0.0896783	1
ENSMUSG00000047371.7	Zfp768	2522	protein_coding	233890	0.865269	0.868993	1.46408	0.089988	1
ENSMUSG00000022639.14	Dubr	4679	lincRNA	68190	0.672659	0.673001	4.43293	0.0901651	1
ENSMUSG00000036106.15	Prr5	1917	protein_coding	109270	0.909861	0.918037	0.410006	0.0903698	1
ENSMUSG00000053153.14	Spag16	6764	protein_coding	66722	0.783312	0.787916	0.928515	0.0913315	1
ENSMUSG00000030545.9	Pex11a	3182	protein_coding	18631	0.866638	0.872957	0.625835	0.0913434	1
ENSMUSG00000096096.3	Trav4-4-dv10	361	TR_V_gene	100113414	-0.740931	-0.743967	1.43265	0.0915464	1
ENSMUSG00000008129.14	4930432K21Rik	2406	protein_coding	NA	0.779378	0.785497	0.53795	0.0916081	1
ENSMUSG00000057093.14	Zfp607b	5508	protein_coding	112415	0.859223	0.864707	0.802422	0.0918262	1
ENSMUSG00000027999.15	Pla2g12a	3682	protein_coding	66350	0.656501	0.657132	3.40953	0.0925883	1
ENSMUSG00000038894.7	Irs2	6323	protein_coding	384783	0.99507	0.99524	6.53245	0.0928511	1
ENSMUSG00000032489.17	Kif9	4298	protein_coding	16578	1.07175	1.084	0.0972065	0.0929915	1
ENSMUSG00000012819.15	Cdh23	16939	protein_coding	22295	1.25851	1.26835	0.904134	0.0931174	1
ENSMUSG00000044786.6	Zfp36	3470	protein_coding	22695	-0.813539	-0.81362	6.90987	0.0933091	1
ENSMUSG00000095280.1	Gm21738	681	protein_coding	NA	2.81033	2.84033	5.65958	0.0935135	1
ENSMUSG00000070407.5	Hs3st3b1	4911	protein_coding	54710	-0.988691	-0.990779	2.48469	0.0937744	1
ENSMUSG00000035181.6	Heatr5a	20676	protein_coding	320487	-0.700306	-0.700438	5.65143	0.0943652	1
ENSMUSG00000025265.14	Fgd1	4931	protein_coding	14163	0.983609	0.996069	0.079795	0.0949288	1
ENSMUSG00000038244.13	Mical2	11510	protein_coding	320878	-0.946199	-0.94856	2.28632	0.0956182	1
ENSMUSG00000089796.1	Gm16575	1615	processed_transcript	NA	-0.85059	-0.859959	0.165926	0.0958185	1
ENSMUSG00000035168.16	Tanc1	14570	protein_coding	66860	-0.653682	-0.653782	5.96886	0.0962003	1
ENSMUSG00000113294.1	AC154636.1	126	unprocessed_pseudogene	NA	-0.827911	-0.837222	0.0462333	0.0962444	1
ENSMUSG00000047604.3	Frat2	2161	protein_coding	212398	-0.829413	-0.830825	2.66035	0.0964098	1
ENSMUSG00000112148.1	Lilrb4a	5227	protein_coding	14728	0.749514	0.749868	4.6088	0.0973831	1
ENSMUSG00000041440.18	Gk5	8493	protein_coding	235533	0.799488	0.803359	1.1634	0.098157	1
ENSMUSG00000034591.5	Slc41a2	5349	protein_coding	338365	1.05236	1.05448	2.78578	0.0985672	1
ENSMUSG00000020642.13	Rnf144a	7340	protein_coding	108089	-0.672843	-0.673078	4.89821	0.0986215	1
ENSMUSG00000034522.10	Zfp395	4733	protein_coding	380912	0.681167	0.681264	6.26687	0.0991253	1
ENSMUSG00000031239.5	Itm2a	1744	protein_coding	16431	0.765522	0.76645	3.41113	0.0991314	1
ENSMUSG00000021696.9	Elovl7	4013	protein_coding	74559	-0.76952	-0.773685	1.06799	0.0992928	1
ENSMUSG00000022218.16	Tgm1	3162	protein_coding	21816	0.891559	0.896549	1.20856	0.0995019	1
ENSMUSG00000017756.9	Slc12a7	12669	protein_coding	20499	-0.675144	-0.675234	6.19433	0.0997275	1
ENSMUSG00000002897.5	Il17ra	8662	protein_coding	16172	-0.678412	-0.678459	7.14073	0.100179	1
ENSMUSG00000031925.17	Maml2	6598	protein_coding	270118	-0.731796	-0.732025	5.07309	0.10114	1
ENSMUSG00000039208.15	Metrnl	1586	protein_coding	210029	0.763448	0.763842	4.38855	0.101379	1
ENSMUSG00000038354.13	Ankrd35	4081	protein_coding	213121	1.94943	1.97666	0.571758	0.102217	1
ENSMUSG00000028927.6	Padi2	5013	protein_coding	18600	0.642487	0.642548	6.71384	0.102302	1
ENSMUSG00000015112.15	Slc25a13	3798	protein_coding	50799	0.785141	0.787181	2.19009	0.102669	1
ENSMUSG00000050954.15	Zfp169	8017	protein_coding	67911	-0.669973	-0.670186	4.97929	0.102783	1
ENSMUSG00000020277.10	Pfkl	6675	protein_coding	18641	0.680184	0.680239	7.20388	0.103058	1
ENSMUSG00000032724.5	Abtb2	6032	protein_coding	99382	-0.700437	-0.700798	4.28015	0.103154	1
ENSMUSG00000107985.1	Gm35037	506	lincRNA	102638484	0.796986	0.798016	3.20928	0.103305	1
ENSMUSG00000035062.13	Zc4h2	2257	protein_coding	245522	1.21309	1.22959	0.0872371	0.103842	1
ENSMUSG00000002504.14	Slc9a3r2	2257	protein_coding	65962	0.877713	0.891253	-0.186892	0.103975	1
ENSMUSG00000073430.4	Gm10505	1587	lincRNA	100038429	0.681497	0.683598	1.7425	0.103979	1
ENSMUSG00000020900.15	Myh10	10458	protein_coding	77579	0.804932	0.806377	2.62024	0.104095	1
ENSMUSG00000032737.13	Inppl1	6399	protein_coding	16332	0.679892	0.680321	4.07853	0.104296	1
ENSMUSG00000055148.7	Klf2	1847	protein_coding	16598	-0.669129	-0.669154	8.05692	0.104455	1
ENSMUSG00000029299.14	Abcg3	3550	protein_coding	27405	0.682488	0.683462	2.89906	0.104863	1
ENSMUSG00000086537.7	Nespas	3143	antisense_RNA	NA	0.792501	0.797097	1.01733	0.105175	1
ENSMUSG00000052151.12	Plpp2	1654	protein_coding	50784	0.727724	0.728913	2.75153	0.105291	1
ENSMUSG00000013921.15	Clip3	3935	protein_coding	76686	0.905217	0.910829	1.17148	0.105501	1
ENSMUSG00000035863.14	Palm	5655	protein_coding	18483	0.717789	0.719201	2.40718	0.105632	1
ENSMUSG00000033460.14	Armcx1	3227	protein_coding	78248	0.944068	0.95102	0.597501	0.105711	1
ENSMUSG00000087651.3	1500009L16Rik	3465	protein_coding	69784	0.79875	0.799758	3.35591	0.105922	1
ENSMUSG00000054412.5	Gm4793	2616	antisense_RNA	215714	1.03192	1.04067	0.616022	0.106738	1
ENSMUSG00000033706.13	Smyd5	5849	protein_coding	232187	0.750331	0.750936	4.00643	0.106764	1
ENSMUSG00000083044.1	Gm12416	1008	processed_pseudogene	668010	0.833109	0.843286	0.000279939	0.106768	1
ENSMUSG00000029919.5	Hpgds	6425	protein_coding	54486	-0.725622	-0.729768	1.13792	0.106838	1
ENSMUSG00000018593.13	Sparc	3788	protein_coding	20692	-0.784462	-0.786758	1.96364	0.107308	1
ENSMUSG00000026950.17	Neb	26582	protein_coding	17996	0.682663	0.682683	8.55735	0.108506	1
ENSMUSG00000105740.1	Gm42685	2390	TEC	NA	-0.918853	-0.930947	-0.0446534	0.109407	1
ENSMUSG00000017897.18	Eya2	2963	protein_coding	14049	0.67012	0.670669	3.65147	0.109467	1
ENSMUSG00000098006.1	Gm8565	1014	processed_pseudogene	667309	1.07678	1.08794	0.375992	0.11006	1
ENSMUSG00000028970.9	Abcb1b	7990	protein_coding	18669	-0.688165	-0.688384	4.95395	0.110501	1
ENSMUSG00000058317.12	Ube2e2	4628	protein_coding	218793	0.871875	0.879939	0.418702	0.111309	1
ENSMUSG00000006369.14	Fbln1	4368	protein_coding	14114	0.717498	0.718374	3.45247	0.111656	1
ENSMUSG00000070823.6	Gm1043	8476	protein_coding	381634	-0.700494	-0.701477	3.04055	0.112057	1
ENSMUSG00000045671.17	Spred2	4619	protein_coding	114716	0.644565	0.644712	5.49738	0.113215	1
ENSMUSG00000021013.16	Ttc8	3782	protein_coding	76260	0.895804	0.905957	0.181685	0.113785	1
ENSMUSG00000091845.1	Gm4604	390	processed_pseudogene	NA	0.774562	0.783296	0.0556288	0.114387	1
ENSMUSG00000025017.9	Pik3ap1	2615	protein_coding	83490	1.35248	1.35783	2.37183	0.114734	1
ENSMUSG00000115247.1	AC113125.1	1774	processed_pseudogene	NA	0.823533	0.837335	-0.353648	0.11495	1
ENSMUSG00000111394.1	AC160637.1	3887	TEC	NA	0.716176	0.716508	4.68409	0.115255	1
ENSMUSG00000028017.7	Egf	11275	protein_coding	13645	0.855117	0.862431	0.625498	0.115567	1
ENSMUSG00000098934.1	Gm18853	3596	unprocessed_pseudogene	NA	-0.748923	-0.75471	0.646588	0.11566	1
ENSMUSG00000108455.1	Gm44745	2723	TEC	NA	-0.785934	-0.793858	0.224062	0.115898	1
ENSMUSG00000032740.16	Ccdc88a	10891	protein_coding	108686	0.670483	0.671042	3.6984	0.116225	1
ENSMUSG00000047712.8	Ust	4626	protein_coding	338362	-0.794285	-0.795393	2.80716	0.11648	1
ENSMUSG00000032446.14	Eomes	4155	protein_coding	13813	1.17417	1.18792	0.425804	0.116763	1
ENSMUSG00000081721.3	Gm13882	1002	processed_pseudogene	100043349	0.767857	0.774799	0.529322	0.117256	1
ENSMUSG00000046808.17	Atp10d	7848	polymorphic_pseudogene	231287	-0.695064	-0.695176	5.96431	0.117476	1
ENSMUSG00000038068.15	Rnf144b	4936	protein_coding	218215	0.913355	0.923225	0.33817	0.117884	1
ENSMUSG00000039410.16	Prdm16	9321	protein_coding	70673	0.685365	0.6863	2.91777	0.11862	1
ENSMUSG00000100629.1	Gm28192	778	antisense_RNA	NA	0.930487	0.938138	0.570824	0.118704	1
ENSMUSG00000102625.1	Gm37672	4014	TEC	NA	-0.766315	-0.774807	0.309572	0.119557	1
ENSMUSG00000036863.12	Syde2	5751	protein_coding	214804	0.749325	0.75281	1.34009	0.12111	1
ENSMUSG00000103067.1	Gm30414	2596	lincRNA	102632303	0.850218	0.857572	0.634979	0.121317	1
ENSMUSG00000088856.1	Gm24727	144	snoRNA	115487050	0.767819	0.772099	1.18358	0.121543	1
ENSMUSG00000070385.12	Ampd1	3548	protein_coding	229665	-1.06779	-1.08327	-0.00879261	0.121767	1
ENSMUSG00000094468.5	Trav6-4	378	TR_V_gene	100126463	0.820782	0.831976	-0.188069	0.121803	1
ENSMUSG00000075318.12	Scn2a	12732	protein_coding	110876	1.06991	1.08325	0.0936616	0.122217	1
ENSMUSG00000022722.18	Arl6	2098	protein_coding	56297	0.730111	0.734352	0.949041	0.122311	1
ENSMUSG00000097711.1	Gm5523	997	processed_pseudogene	433273	0.832722	0.842319	0.0656757	0.123273	1
ENSMUSG00000020262.15	Adarb1	11272	protein_coding	110532	0.699128	0.700282	2.59806	0.123497	1
ENSMUSG00000060470.7	Adgrg3	6905	protein_coding	54672	-0.732355	-0.734064	2.46164	0.124009	1
ENSMUSG00000083282.2	Ctsf	1975	protein_coding	56464	1.13305	1.13601	2.95425	0.12414	1
ENSMUSG00000040264.10	Gbp2b	2823	protein_coding	14468	-0.83059	-0.834265	1.51013	0.124256	1
ENSMUSG00000032965.10	Ift57	2862	protein_coding	73916	0.661984	0.662638	3.39459	0.124804	1
ENSMUSG00000027834.15	Serpini1	7286	protein_coding	20713	-0.67314	-0.673504	4.16814	0.124896	1
ENSMUSG00000086012.2	Gm15902	3816	sense_intronic	NA	0.794037	0.797222	1.80705	0.125081	1
ENSMUSG00000024402.5	Lta	1383	protein_coding	16992	0.8564	0.856892	4.79824	0.126287	1
ENSMUSG00000062661.6	Ncs1	4653	protein_coding	14299	0.744028	0.747748	1.27472	0.126487	1
ENSMUSG00000022584.14	Ly6c2	2740	protein_coding	100041546	0.958343	0.96793	0.287238	0.12711	1
ENSMUSG00000034586.14	Hid1	4595	protein_coding	217310	-0.792432	-0.793554	2.94298	0.128104	1
ENSMUSG00000029135.10	Fosl2	9680	protein_coding	14284	1.02636	1.02651	7.20508	0.128223	1
ENSMUSG00000100150.1	Gm19585	784	lincRNA	100503190	0.671421	0.671935	3.92933	0.128286	1
ENSMUSG00000034771.15	Tle2	6221	protein_coding	21886	0.985654	0.996976	0.321905	0.12948	1
ENSMUSG00000012889.8	Podnl1	3549	protein_coding	244550	0.671836	0.672825	2.8163	0.129511	1
ENSMUSG00000043099.4	Hic1	3750	protein_coding	15248	0.694705	0.695381	3.54686	0.130358	1
ENSMUSG00000021376.11	Tpmt	3682	protein_coding	22017	0.924806	0.93453	0.176817	0.131001	1
ENSMUSG00000066952.11	Myo1h	5927	protein_coding	231646	0.835893	0.841155	0.954453	0.131902	1
ENSMUSG00000017561.16	Crlf3	4261	protein_coding	54394	-0.649032	-0.649073	7.23524	0.132091	1
ENSMUSG00000032267.8	Usp28	5832	protein_coding	235323	-0.663371	-0.663522	5.37298	0.132204	1
ENSMUSG00000044471.11	Lncpint	1812	lincRNA	232685	-0.659245	-0.659488	4.78694	0.132337	1
ENSMUSG00000085786.1	Gm15987	2231	antisense_RNA	100504591	1.02476	1.04042	-0.156027	0.13257	1
ENSMUSG00000030086.16	Chchd6	2529	protein_coding	66098	0.867282	0.873829	0.887518	0.133477	1
ENSMUSG00000063568.11	Jazf1	2536	protein_coding	231986	0.843178	0.846785	1.35943	0.133695	1
ENSMUSG00000033307.7	Mif	745	protein_coding	17319	0.649879	0.649932	7.03512	0.134141	1
ENSMUSG00000069255.13	Dusp22	5108	protein_coding	105352	0.638219	0.63889	3.30279	0.134317	1
ENSMUSG00000102844.1	Gm38034	2069	TEC	NA	-0.707867	-0.710158	1.99379	0.134796	1
ENSMUSG00000044629.5	Cnrip1	4003	protein_coding	380686	0.722317	0.727463	0.707409	0.134921	1
ENSMUSG00000038560.7	Sp6	3841	protein_coding	83395	-0.671562	-0.673299	2.04291	0.135042	1
ENSMUSG00000092550.2	Gm20496	663	antisense_RNA	NA	0.727045	0.733242	0.38674	0.13509	1
ENSMUSG00000062995.12	Ica1	3243	protein_coding	15893	0.674304	0.677055	1.47861	0.135634	1
ENSMUSG00000007207.10	Stx1a	2666	protein_coding	20907	-0.638515	-0.63894	3.8573	0.135728	1
ENSMUSG00000112023.1	Lilr4b	5439	protein_coding	14727	0.71565	0.715806	5.56305	0.1362	1
ENSMUSG00000028572.13	Hook1	8318	protein_coding	77963	0.65823	0.658516	4.59548	0.136761	1
ENSMUSG00000048445.6	Ccdc57	3743	protein_coding	71276	0.859459	0.865918	0.823244	0.13702	1
ENSMUSG00000022853.6	Ehhadh	3018	protein_coding	74147	0.689746	0.691404	2.29553	0.137879	1
ENSMUSG00000001576.14	Ergic1	6456	protein_coding	67458	0.703159	0.703294	6.10265	0.138838	1
ENSMUSG00000035504.16	Reep6	2506	protein_coding	70335	0.833868	0.841071	0.604059	0.139438	1
ENSMUSG00000027603.15	Ggt7	3264	protein_coding	207182	0.659716	0.660885	2.59221	0.140027	1
ENSMUSG00000021565.16	Slc6a19	5006	protein_coding	74338	0.949424	0.95755	0.755786	0.140468	1
ENSMUSG00000057706.7	Mex3b	3355	protein_coding	108797	-0.658732	-0.659364	3.41013	0.140853	1
ENSMUSG00000032661.9	Oas3	7069	protein_coding	246727	0.683494	0.683885	4.23081	0.140884	1
ENSMUSG00000097312.1	Gm26870	2692	lincRNA	NA	2.20221	2.22424	5.58602	0.140969	1
ENSMUSG00000081516.1	Gm12470	1049	processed_pseudogene	100534358	0.851778	0.858999	0.622411	0.141253	1
ENSMUSG00000039814.15	Xkr5	4141	protein_coding	319581	0.736771	0.740109	1.53824	0.14153	1
ENSMUSG00000020961.15	Ston2	12448	protein_coding	108800	0.66561	0.666681	2.64907	0.141788	1
ENSMUSG00000090230.1	Gm16315	783	antisense_RNA	108167825	0.778714	0.787465	0.264473	0.142325	1
ENSMUSG00000019852.7	Arfgef3	14579	protein_coding	215821	0.770098	0.77027	5.74108	0.142589	1
ENSMUSG00000040997.13	Abhd4	3279	protein_coding	105501	0.720205	0.721053	3.51343	0.143026	1
ENSMUSG00000109585.1	Gm45358	2305	TEC	NA	-0.851426	-0.856208	1.29171	0.143252	1
ENSMUSG00000104910.1	Gm43331	1689	sense_intronic	NA	-0.817205	-0.821944	1.19854	0.143702	1
ENSMUSG00000067206.3	Lrrc66	3238	protein_coding	231296	0.861926	0.869531	0.50381	0.14384	1
ENSMUSG00000104943.1	Gm42868	2697	sense_intronic	NA	-0.877104	-0.889765	0.148944	0.144082	1
ENSMUSG00000005125.12	Ndrg1	6593	protein_coding	17988	0.687447	0.687489	7.63816	0.1447	1
ENSMUSG00000026749.11	Nek6	10714	protein_coding	59126	0.794757	0.795695	3.53399	0.145495	1
ENSMUSG00000105179.1	Gm42866	3304	TEC	NA	-0.891774	-0.903063	0.178325	0.145503	1
ENSMUSG00000040663.8	Clcf1	3713	protein_coding	56708	-0.640955	-0.641254	4.37323	0.146472	1
ENSMUSG00000030203.17	Dusp16	7798	protein_coding	70686	0.669474	0.670052	3.66984	0.147263	1
ENSMUSG00000021959.16	Lats2	6971	protein_coding	50523	-0.645537	-0.645714	5.17162	0.147646	1
ENSMUSG00000036764.12	Dnajc12	4476	protein_coding	30045	0.770836	0.778291	0.403857	0.148282	1
ENSMUSG00000063430.9	Wscd2	15332	protein_coding	320916	0.729698	0.73121	2.38007	0.148358	1
ENSMUSG00000021782.14	Dlg5	8491	protein_coding	71228	-1.07824	-1.08916	0.944352	0.148643	1
ENSMUSG00000053553.11	3110082I17Rik	2885	protein_coding	73212	0.728021	0.728694	3.94939	0.1488	1
ENSMUSG00000061393.14	Acvr2b	3928	protein_coding	11481	-0.747722	-0.755523	0.368687	0.149109	1
ENSMUSG00000031431.13	Tsc22d3	4341	protein_coding	14605	-0.658692	-0.658904	4.97246	0.149327	1
ENSMUSG00000000782.15	Tcf7	2625	protein_coding	21414	-0.699883	-0.699922	7.49071	0.14943	1
ENSMUSG00000036611.5	Eepd1	2935	protein_coding	67484	0.660742	0.662369	2.15015	0.149509	1
ENSMUSG00000042302.14	Ehbp1	5825	protein_coding	216565	0.643388	0.644833	2.14644	0.150444	1
ENSMUSG00000103192.1	Gm37645	3556	TEC	NA	-0.79152	-0.797735	0.588213	0.150506	1
ENSMUSG00000113195.1	AC123705.1	2058	TEC	NA	-0.72452	-0.732242	0.18813	0.150727	1
ENSMUSG00000037731.5	Themis2	3079	protein_coding	230787	1.00338	1.01601	0.200252	0.151534	1
ENSMUSG00000024334.8	H2-Oa	1314	protein_coding	15001	0.703334	0.704882	2.4627	0.15184	1
ENSMUSG00000031176.8	Dynlt3	2576	protein_coding	67117	0.676716	0.677376	3.64193	0.152373	1
ENSMUSG00000035246.16	Pcyt1b	5357	protein_coding	236899	0.666404	0.668641	1.63481	0.152399	1
ENSMUSG00000049410.8	Zfp683	1471	protein_coding	100503878	0.745681	0.75029	1.0148	0.153155	1
ENSMUSG00000056476.13	Med12l	12763	protein_coding	329650	0.774809	0.777525	1.66955	0.153164	1
ENSMUSG00000092564.1	BC051226	979	antisense_RNA	407803	-0.740923	-0.747479	0.322569	0.153468	1
ENSMUSG00000027624.18	Epb41l1	11517	protein_coding	13821	0.809763	0.812142	1.97717	0.153512	1
ENSMUSG00000092021.8	Gbp11	2692	polymorphic_pseudogene	634650	0.749407	0.751358	2.24655	0.154412	1
ENSMUSG00000044005.13	Gls2	3474	protein_coding	216456	0.736253	0.74186	0.720855	0.154521	1
ENSMUSG00000002104.11	Rapsn	1802	protein_coding	19400	0.833486	0.841054	0.372095	0.154605	1
ENSMUSG00000000552.9	Zfp385a	2291	protein_coding	29813	0.860676	0.867835	0.766804	0.155371	1
ENSMUSG00000021071.16	Trim9	14203	protein_coding	94090	0.69558	0.697041	2.44984	0.156204	1
ENSMUSG00000026657.16	Frmd4a	23350	protein_coding	209630	0.787358	0.790456	1.43963	0.156503	1
ENSMUSG00000020085.15	Aifm2	4121	protein_coding	71361	0.660184	0.661534	2.36871	0.15661	1
ENSMUSG00000057766.13	Ankrd29	3295	protein_coding	225187	0.792315	0.800526	0.219164	0.157101	1
ENSMUSG00000110195.1	Pde2a	6149	protein_coding	207728	-0.860649	-0.86896	0.338482	0.157104	1
ENSMUSG00000061186.15	Sfmbt2	9128	protein_coding	353282	0.658157	0.659209	2.73833	0.157928	1
ENSMUSG00000043931.10	Gimap7	2325	protein_coding	231932	0.657826	0.657885	6.98402	0.157936	1
ENSMUSG00000026585.13	Kifap3	4012	protein_coding	16579	0.643734	0.644668	2.84439	0.158876	1
ENSMUSG00000074682.4	Zcchc3	3073	protein_coding	67917	0.688387	0.69483	0.243693	0.160208	1
ENSMUSG00000029735.17	Tpk1	4603	protein_coding	29807	0.649252	0.652105	1.29432	0.160334	1
ENSMUSG00000001247.16	Lsr	2172	protein_coding	54135	0.693781	0.694877	2.94634	0.160769	1
ENSMUSG00000032238.17	Rora	13071	protein_coding	19883	0.755223	0.755807	4.34014	0.160959	1
ENSMUSG00000043391.9	2510009E07Rik	5164	protein_coding	72190	0.673957	0.675086	2.6666	0.161029	1
ENSMUSG00000059195.10	Gm12715	1128	processed_pseudogene	100039940	0.714464	0.723792	-0.0912934	0.161195	1
ENSMUSG00000096917.2	2500002B13Rik	2712	processed_transcript	78353	0.953706	0.968335	-0.0683062	0.161315	1
ENSMUSG00000006301.17	Tmbim1	12659	protein_coding	69660	0.625341	0.625767	3.86378	0.161406	1
ENSMUSG00000022656.15	Nectin3	12747	protein_coding	58998	0.855195	0.863666	0.314242	0.16176	1
ENSMUSG00000073125.10	Xlr3b	3780	protein_coding	574437	0.72768	0.736428	0.0737473	0.16257	1
ENSMUSG00000030761.15	Myo7a	8566	protein_coding	17921	0.657908	0.659232	2.3402	0.162867	1
ENSMUSG00000005986.15	Ankrd13d	2460	protein_coding	68423	0.728018	0.731966	1.07064	0.163471	1
ENSMUSG00000070565.11	Rasal2	13740	protein_coding	226525	0.900497	0.90715	0.640451	0.164109	1
ENSMUSG00000072294.5	Klf12	6985	protein_coding	16597	0.644076	0.644799	3.18808	0.164794	1
ENSMUSG00000097796.1	Gm16702	2384	lincRNA	100504601	0.869046	0.879981	0.0757694	0.165601	1
ENSMUSG00000036533.8	Cdc42ep3	1967	protein_coding	260409	-0.628935	-0.629314	4.05957	0.165614	1
ENSMUSG00000028207.18	Asph	16102	protein_coding	65973	0.64153	0.642175	3.36051	0.165629	1
ENSMUSG00000022621.16	Rabl2	2960	protein_coding	68708	0.752053	0.760417	0.101526	0.166603	1
ENSMUSG00000069911.10	Fam196b	5371	protein_coding	NA	-0.810042	-0.820027	0.389818	0.16677	1
ENSMUSG00000028525.16	Pde4b	10560	protein_coding	18578	-0.744737	-0.744987	4.75544	0.167551	1
ENSMUSG00000068740.13	Celsr2	11513	protein_coding	53883	-0.677913	-0.679228	2.61877	0.167748	1
ENSMUSG00000055733.6	Nap1l3	2837	protein_coding	54561	0.840763	0.849057	0.230119	0.168042	1
ENSMUSG00000059495.14	Arhgef12	13620	protein_coding	69632	-0.638067	-0.638165	5.93746	0.168199	1
ENSMUSG00000099881.1	2810013P06Rik	2137	bidirectional_promoter_lncRNA	100503178	-0.626045	-0.62711	2.57248	0.168599	1
ENSMUSG00000062309.8	Rpp25	1423	protein_coding	102614	0.775063	0.784175	0.177459	0.168991	1
ENSMUSG00000031586.16	Rbpms	4022	protein_coding	19663	0.726572	0.731025	1.06526	0.169065	1
ENSMUSG00000109708.1	Gm45809	3894	TEC	NA	0.725838	0.734048	0.0747071	0.169523	1
ENSMUSG00000035936.6	Aldh5a1	5647	protein_coding	214579	0.681539	0.68437	1.46125	0.169695	1
ENSMUSG00000056204.8	Pgpep1	5319	protein_coding	66522	0.65118	0.652269	2.76723	0.170364	1
ENSMUSG00000027438.14	Napb	7051	protein_coding	17957	0.736095	0.74243	0.435714	0.170521	1
ENSMUSG00000021306.11	Gpr137b	5026	protein_coding	83924	0.725296	0.727565	2.1286	0.170905	1
ENSMUSG00000032114.9	Slc37a4	2857	protein_coding	14385	0.645238	0.64564	4.1764	0.17107	1
ENSMUSG00000071064.13	Zfp827	8944	protein_coding	622675	0.624352	0.624729	4.05057	0.171439	1
ENSMUSG00000097145.5	9230114K14Rik	2762	processed_transcript	414108	0.659218	0.661223	1.89917	0.171717	1
ENSMUSG00000067219.9	Nipal1	4393	protein_coding	70701	-0.631693	-0.632443	3.22531	0.171726	1
ENSMUSG00000000957.11	Mmp14	5960	protein_coding	17387	-0.840839	-0.847497	0.929203	0.172312	1
ENSMUSG00000045328.11	Cenpe	8620	protein_coding	229841	0.668949	0.669028	7.28898	0.173451	1
ENSMUSG00000046794.9	Ppp1r3b	6216	protein_coding	244416	0.664916	0.665133	5.05705	0.174147	1
ENSMUSG00000026785.14	Pkn3	4255	protein_coding	263803	0.769495	0.774713	0.930916	0.174694	1
ENSMUSG00000015143.15	Actn1	5533	protein_coding	109711	-0.682185	-0.68252	4.22336	0.175475	1
ENSMUSG00000030272.15	Camk1	5975	protein_coding	52163	0.918912	0.927582	0.48201	0.175542	1
ENSMUSG00000047905.10	Gm8566	465	processed_pseudogene	667310	0.673312	0.679645	0.267266	0.175619	1
ENSMUSG00000030924.16	Rexo5	4782	protein_coding	434234	0.620221	0.620328	5.89435	0.17588	1
ENSMUSG00000104947.1	Gm43721	2313	TEC	NA	0.739522	0.749696	-0.0118869	0.17589	1
ENSMUSG00000044303.6	Cdkn2a	1172	protein_coding	12578	0.710751	0.711734	3.21299	0.176659	1
ENSMUSG00000041115.16	Iqsec2	6980	protein_coding	245666	0.877257	0.886207	0.57113	0.177199	1
ENSMUSG00000003484.4	Cyp4f18	1855	protein_coding	72054	0.714303	0.721491	0.160048	0.177484	1
ENSMUSG00000031883.13	Car7	3637	protein_coding	12354	0.779578	0.789648	0.0456632	0.177704	1
ENSMUSG00000025289.15	Prdx4	2106	protein_coding	53381	0.645821	0.646078	4.91206	0.177821	1
ENSMUSG00000021253.7	Tgfb3	3383	protein_coding	21809	0.77736	0.781129	1.34639	0.177958	1
ENSMUSG00000019944.14	Rhobtb1	6075	protein_coding	69288	0.857918	0.865366	0.576714	0.177972	1
ENSMUSG00000048581.12	E130311K13Rik	2398	protein_coding	329659	0.733598	0.742855	-0.0479843	0.178714	1
ENSMUSG00000030268.17	Bcat1	9322	protein_coding	12035	0.784357	0.78602	2.9533	0.179018	1
ENSMUSG00000010362.9	Rdm1	1575	protein_coding	66599	0.634588	0.635484	2.86256	0.179365	1
ENSMUSG00000049119.14	Fam110b	8164	protein_coding	242297	0.671423	0.674701	1.0404	0.179843	1
ENSMUSG00000051747.14	Ttn	116825	protein_coding	22138	0.872146	0.873449	3.44275	0.180487	1
ENSMUSG00000026726.10	Cubn	14935	protein_coding	65969	0.738777	0.741964	1.3349	0.180991	1
ENSMUSG00000022594.14	Lynx1	4662	protein_coding	23936	-0.67819	-0.682448	0.837461	0.18118	1
ENSMUSG00000045092.8	S1pr1	3046	protein_coding	13609	-0.637183	-0.637198	8.66477	0.181389	1
ENSMUSG00000043953.12	Ccrl2	2598	protein_coding	54199	0.637148	0.63881	2.16999	0.181843	1
ENSMUSG00000114104.1	CT009757.6	2312	TEC	NA	0.656259	0.659825	1.08938	0.182006	1
ENSMUSG00000071547.4	Nt5dc2	2378	protein_coding	70021	0.76133	0.764623	1.86095	0.182015	1
ENSMUSG00000062248.5	Cks2	692	protein_coding	66197	0.648275	0.648825	3.78686	0.182108	1
ENSMUSG00000076903.1	Traj26	60	TR_J_gene	100124363	0.792214	0.801932	0.0983804	0.182109	1
ENSMUSG00000095958.3	Trav12-3	442	TR_V_gene	654836	0.66641	0.67264	0.277616	0.182767	1
ENSMUSG00000021391.10	Cenpp	2564	protein_coding	66336	0.691325	0.692359	3.1299	0.1831	1
ENSMUSG00000039908.14	Slc26a11	3610	protein_coding	268512	-0.723276	-0.725483	1.88002	0.183747	1
ENSMUSG00000027199.14	Gatm	3001	protein_coding	67092	0.748083	0.75745	0.326413	0.183843	1
ENSMUSG00000075702.9	Selenom	1481	protein_coding	114679	0.85606	0.865457	0.465327	0.183997	1
ENSMUSG00000031995.9	St14	7637	protein_coding	19143	0.621385	0.621661	4.41875	0.184097	1
ENSMUSG00000024042.6	Sik1	4511	protein_coding	17691	0.680326	0.680553	5.21154	0.184228	1
ENSMUSG00000050052.12	Tdrp	4695	protein_coding	72148	-0.824436	-0.825446	3.3338	0.184521	1
ENSMUSG00000015599.9	Ttbk1	14097	protein_coding	106763	0.724576	0.726576	2.11253	0.184568	1
ENSMUSG00000056130.9	Ticam2	3928	protein_coding	225471	0.869185	0.877082	0.401057	0.184759	1
ENSMUSG00000097101.3	1810034E14Rik	2245	antisense_RNA	66503	-0.633009	-0.63461	2.12255	0.184868	1
ENSMUSG00000020330.16	Hmmr	5431	protein_coding	15366	0.661218	0.661363	6.30894	0.184984	1
ENSMUSG00000032940.16	Rbm11	2754	protein_coding	224344	0.931333	0.944843	0.0993201	0.185074	1
ENSMUSG00000062727.4	Hist1h2bk	476	protein_coding	NA	0.698666	0.698925	5.52809	0.185326	1
ENSMUSG00000102278.1	Gm37145	2756	TEC	NA	0.6471	0.650635	0.98064	0.185753	1
ENSMUSG00000017493.12	Igfbp4	4416	protein_coding	16010	-0.654645	-0.654657	8.98288	0.186209	1
ENSMUSG00000032122.15	Slc37a2	6643	protein_coding	56857	0.838805	0.846513	0.613229	0.186682	1
ENSMUSG00000020766.4	Galk1	1406	protein_coding	14635	0.619909	0.620022	5.96429	0.187082	1
ENSMUSG00000038332.13	Sesn1	3982	protein_coding	140742	-0.620324	-0.620424	5.98717	0.187668	1
ENSMUSG00000041538.15	H2-Ob	3153	protein_coding	15002	-0.64143	-0.641767	4.17662	0.188597	1
ENSMUSG00000032657.15	Fam189b	3649	protein_coding	68521	-0.606144	-0.60633	5.04016	0.1886	1
ENSMUSG00000076887.1	Traj43	57	TR_J_gene	100124345	-0.666692	-0.674695	-0.0266772	0.189152	1
ENSMUSG00000000127.14	Fer	3473	protein_coding	14158	0.675994	0.678422	1.53006	0.189481	1
ENSMUSG00000036006.19	Ripor2	11662	protein_coding	193385	-0.617162	-0.617186	7.93503	0.190319	1
ENSMUSG00000115681.1	AC140209.1	2068	lincRNA	NA	-0.604857	-0.604937	6.29697	0.191411	1
ENSMUSG00000113140.1	AC154828.1	2810	TEC	NA	-0.644736	-0.648417	0.99486	0.193452	1
ENSMUSG00000029452.18	Tmem116	3732	protein_coding	77462	0.686528	0.695377	-0.0996831	0.193678	1
ENSMUSG00000035365.15	Parpbp	3594	protein_coding	75317	0.674255	0.674817	4.24562	0.19387	1
ENSMUSG00000026880.11	Stom	2827	protein_coding	13830	0.768214	0.772069	1.58588	0.194373	1
ENSMUSG00000097574.1	C920006O11Rik	1444	lincRNA	320295	-0.64942	-0.655239	0.349035	0.194641	1
ENSMUSG00000031808.7	Slc27a1	5835	protein_coding	26457	0.66708	0.668702	2.36631	0.19489	1
ENSMUSG00000004933.17	Matk	4594	protein_coding	17179	0.646698	0.647571	3.17578	0.195639	1
ENSMUSG00000085105.2	Gm12758	5232	antisense_RNA	100126229	0.731764	0.739784	0.168704	0.195808	1
ENSMUSG00000027030.15	Stk39	4955	protein_coding	53416	0.604522	0.604582	6.67052	0.1976	1
ENSMUSG00000108702.1	Gm9333	1323	processed_pseudogene	668750	0.646166	0.652785	0.216087	0.19773	1
ENSMUSG00000044072.14	Eml6	9279	protein_coding	237711	0.680245	0.684682	0.851103	0.197939	1
ENSMUSG00000041734.15	Kirrel	7463	protein_coding	170643	-0.644348	-0.646488	1.90433	0.198604	1
ENSMUSG00000076924.1	Traj4	63	TR_J_gene	100124398	-0.655406	-0.661674	0.289055	0.198653	1
ENSMUSG00000009418.15	Nav1	17303	protein_coding	215690	0.618916	0.619039	5.88453	0.199392	1
ENSMUSG00000028517.8	Plpp3	3159	protein_coding	67916	-0.656115	-0.661158	0.700586	0.199504	1
ENSMUSG00000046207.14	Pik3r6	3622	protein_coding	104709	0.932866	0.943671	0.109858	0.199907	1
ENSMUSG00000073705.10	Cenps	1909	protein_coding	69928	0.671666	0.673601	2.29735	0.200777	1
ENSMUSG00000033618.6	Map3k13	6709	protein_coding	71751	0.883927	0.892378	0.478701	0.200862	1
ENSMUSG00000031987.6	Egln1	3594	protein_coding	112405	0.602029	0.60206	7.66659	0.201065	1
ENSMUSG00000097113.7	Gm19705	1558	lincRNA	100503460	0.634603	0.638965	0.649998	0.201706	1
ENSMUSG00000062510.12	Nsl1	5303	protein_coding	381318	0.691738	0.692775	3.41895	0.2023	1
ENSMUSG00000104493.1	Gm19552	2833	TEC	100503095	-0.763621	-0.777064	-0.263506	0.202765	1
ENSMUSG00000036853.5	Mcoln3	3467	protein_coding	171166	0.639243	0.643912	0.584292	0.202798	1
ENSMUSG00000027890.17	Gstm4	1707	protein_coding	14865	0.617033	0.619735	1.26045	0.202813	1
ENSMUSG00000066363.12	Serpina3f	2290	protein_coding	238393	0.731244	0.735768	1.04048	0.203024	1
ENSMUSG00000076897.1	Traj32	66	TR_J_gene	100124357	-0.62608	-0.629761	0.885162	0.203443	1
ENSMUSG00000108109.1	Gm44287	290	antisense_RNA	NA	-0.659766	-0.665175	0.496909	0.203954	1
ENSMUSG00000033316.14	Galnt9	3006	protein_coding	231605	0.783922	0.79095	0.335591	0.203961	1
ENSMUSG00000084915.2	C230037L18Rik	2017	antisense_RNA	100532730	-0.700457	-0.708365	0.199061	0.204057	1
ENSMUSG00000107278.1	Gm42600	3588	TEC	NA	0.734946	0.742271	0.343781	0.20433	1
ENSMUSG00000040621.14	Gemin8	2487	protein_coding	237221	0.619867	0.621721	1.70633	0.204945	1
ENSMUSG00000038175.10	Mylip	3233	protein_coding	218203	-0.620096	-0.620281	4.93339	0.20506	1
ENSMUSG00000027253.15	Lrp4	10504	protein_coding	228357	1.02228	1.03059	0.722321	0.20506	1
ENSMUSG00000019971.10	Cep290	11617	protein_coding	216274	0.610634	0.611326	3.19405	0.205395	1
ENSMUSG00000028698.13	Pik3r3	5300	protein_coding	18710	0.637427	0.641107	1.00915	0.205608	1
ENSMUSG00000042106.5	Fam212a	1156	protein_coding	NA	0.661398	0.667476	0.507035	0.2063	1
ENSMUSG00000063450.14	Syne2	26726	protein_coding	319565	-0.596483	-0.596527	7.01143	0.206828	1
ENSMUSG00000059994.10	Fcrl1	3560	protein_coding	229499	0.628123	0.632625	0.587353	0.206924	1
ENSMUSG00000111162.1	Gm7293	1007	processed_pseudogene	640374	0.893321	0.905129	0.178237	0.207202	1
ENSMUSG00000075229.10	Ccdc58	1225	protein_coding	381045	0.602298	0.602986	3.18522	0.207351	1
ENSMUSG00000025608.9	Podxl	5488	protein_coding	27205	-0.63282	-0.632968	5.2273	0.20777	1
ENSMUSG00000027111.15	Itga6	9025	protein_coding	16403	-0.596513	-0.59655	7.30009	0.208316	1
ENSMUSG00000087700.2	Gm15283	2353	antisense_RNA	102637576	0.744838	0.752147	0.470139	0.208669	1
ENSMUSG00000018909.15	Arrb1	11175	protein_coding	109689	0.623296	0.623341	7.50353	0.209124	1
ENSMUSG00000054074.9	Skida1	4927	protein_coding	72668	0.642782	0.647524	0.60681	0.209563	1
ENSMUSG00000050556.9	Kcnb1	11488	protein_coding	16500	0.845702	0.852069	0.542112	0.211447	1
ENSMUSG00000001403.13	Ube2c	2600	protein_coding	68612	0.646992	0.647134	6.28524	0.211796	1
ENSMUSG00000031824.15	6430548M08Rik	6626	protein_coding	234797	0.982587	0.998483	-0.0479215	0.211953	1
ENSMUSG00000024186.15	Rgs11	4206	protein_coding	50782	0.661688	0.662157	4.54475	0.212107	1
ENSMUSG00000030283.7	St8sia1	9341	protein_coding	20449	-0.671243	-0.672593	2.20398	0.212383	1
ENSMUSG00000026637.13	Traf5	4566	protein_coding	22033	-0.602848	-0.603083	4.64697	0.212556	1
ENSMUSG00000107838.1	Gm45769	1828	TEC	NA	-0.653239	-0.661371	-0.0119011	0.213256	1
ENSMUSG00000020241.13	Col6a2	8326	protein_coding	12834	0.642514	0.643746	2.82113	0.213891	1
ENSMUSG00000055866.9	Per2	5856	protein_coding	18627	0.64016	0.64205	2.03471	0.213969	1
ENSMUSG00000106478.1	Gm36551	300	antisense_RNA	102640510	0.62308	0.626808	0.882141	0.2151	1
ENSMUSG00000055446.5	A630091E08Rik	828	lincRNA	233544	0.611021	0.613094	1.66528	0.215255	1
ENSMUSG00000026009.14	Icos	3430	protein_coding	54167	0.605079	0.605139	6.77779	0.215276	1
ENSMUSG00000030699.16	Tbx6	1804	protein_coding	21389	-0.666474	-0.67115	0.818289	0.215466	1
ENSMUSG00000015467.14	Egfl8	1761	protein_coding	81701	-0.636515	-0.644843	-0.158111	0.215538	1
ENSMUSG00000089762.3	Ier5l	2683	protein_coding	72500	0.789487	0.793268	1.66456	0.215556	1
ENSMUSG00000111756.1	AC122876.1	825	TEC	NA	-0.730724	-0.740636	0.2278	0.215893	1
ENSMUSG00000038859.7	Baiap2l1	3366	protein_coding	66898	0.792911	0.804234	-0.221138	0.216534	1
ENSMUSG00000097121.2	D130020L05Rik	3608	antisense_RNA	319760	0.64056	0.645248	0.523323	0.216657	1
ENSMUSG00000097586.1	Gm26528	283	processed_pseudogene	NA	-0.775761	-0.785991	0.116648	0.21702	1
ENSMUSG00000021368.15	Tbc1d7	4042	protein_coding	67046	0.603094	0.604545	2.15702	0.217493	1
ENSMUSG00000043432.7	Leng9	2460	protein_coding	243813	-0.627303	-0.629238	1.74299	0.217567	1
ENSMUSG00000048058.17	Ldlrad3	6023	protein_coding	241576	0.756702	0.765559	0.221541	0.21793	1
ENSMUSG00000104852.1	Gm43201	3416	TEC	NA	-0.622846	-0.627301	0.644684	0.218556	1
ENSMUSG00000040488.17	Ltbp4	6463	protein_coding	108075	0.637069	0.641014	0.845331	0.219458	1
ENSMUSG00000032218.7	Ccnb2	1531	protein_coding	12442	0.632283	0.632447	6.1119	0.219962	1
ENSMUSG00000038151.13	Prdm1	5579	protein_coding	12142	0.604461	0.604702	4.75958	0.220428	1
ENSMUSG00000015950.13	Ncf1	3663	protein_coding	17969	0.601149	0.601403	4.6095	0.220801	1
ENSMUSG00000024827.9	Gldc	3754	protein_coding	104174	-0.728727	-0.729078	4.07333	0.221096	1
ENSMUSG00000085586.1	Gm11613	1971	processed_transcript	108167924	-0.652156	-0.657942	0.398575	0.222559	1
ENSMUSG00000095891.7	Gm10717	3856	protein_coding	NA	1.85929	1.87422	5.85978	0.223176	1
ENSMUSG00000083460.1	Gm12182	1008	processed_pseudogene	667163	0.616829	0.623649	0.125448	0.223343	1
ENSMUSG00000024737.2	Slc15a3	5491	protein_coding	65221	0.792956	0.798353	0.608793	0.22346	1
ENSMUSG00000031543.18	Ank1	13527	protein_coding	11733	0.726784	0.729602	1.34464	0.223708	1
ENSMUSG00000098021.2	Gm9522	926	processed_pseudogene	671215	0.640249	0.648712	-0.0211754	0.22389	1
ENSMUSG00000039899.5	Fgl2	3788	protein_coding	14190	0.594823	0.594911	6.25894	0.224884	1
ENSMUSG00000112922.1	AC158605.4	3361	TEC	NA	-0.631912	-0.635074	1.26134	0.225727	1
ENSMUSG00000028082.13	Sh3d19	8888	protein_coding	27059	0.779328	0.784351	1.08311	0.226248	1
ENSMUSG00000027379.13	Bub1	4354	protein_coding	12235	0.648971	0.649326	5.22936	0.2266	1
ENSMUSG00000046761.12	Fam83h	4627	protein_coding	105732	0.641287	0.644988	1.19124	0.226617	1
ENSMUSG00000114094.1	AC124732.4	1274	TEC	NA	-0.625021	-0.629758	0.660183	0.226758	1
ENSMUSG00000084771.8	A230072E10Rik	6252	antisense_RNA	331547	-0.63541	-0.640422	0.916898	0.226851	1
ENSMUSG00000039089.15	L3mbtl3	9713	protein_coding	237339	-0.597444	-0.597611	5.02545	0.227597	1
ENSMUSG00000044468.14	Fam46c	6097	protein_coding	NA	-0.624997	-0.625202	4.89301	0.229066	1
ENSMUSG00000057265.13	Bbof1	4257	protein_coding	72873	-0.663091	-0.667492	0.874352	0.230213	1
ENSMUSG00000097660.1	Gm26762	5284	lincRNA	NA	0.59773	0.598707	2.82743	0.230586	1
ENSMUSG00000021643.15	Serf1	1300	protein_coding	20365	0.597372	0.599041	1.869	0.230863	1
ENSMUSG00000038776.13	Ephx1	1950	protein_coding	13849	0.59187	0.592134	4.54283	0.232451	1
ENSMUSG00000111312.1	AC122428.3	2290	TEC	NA	-0.637223	-0.642918	0.476583	0.232623	1
ENSMUSG00000105636.1	Gm43625	1539	lincRNA	NA	-0.615837	-0.621223	0.470645	0.233195	1
ENSMUSG00000057378.15	Ryr3	18977	protein_coding	20192	0.7586	0.760162	2.43264	0.234019	1
ENSMUSG00000014075.15	Tctex1d2	2385	protein_coding	NA	0.673	0.680065	0.0914233	0.234185	1
ENSMUSG00000022305.13	Lrp12	4588	protein_coding	239393	0.58946	0.589754	4.26504	0.23535	1
ENSMUSG00000098912.7	1500004A13Rik	13854	processed_transcript	319830	0.610209	0.613661	1.06726	0.235556	1
ENSMUSG00000057778.14	Cyb5d2	5143	protein_coding	192986	0.592897	0.594452	1.93731	0.235588	1
ENSMUSG00000103722.1	2700078F05Rik	3244	TEC	72626	0.695397	0.703316	0.620307	0.235808	1
ENSMUSG00000063455.16	D630045J12Rik	13450	protein_coding	330286	0.672006	0.675949	0.833188	0.236229	1
ENSMUSG00000049804.9	Armcx4	7996	protein_coding	100503043	0.589818	0.58996	5.35903	0.237789	1
ENSMUSG00000069808.13	Fam57a	6615	protein_coding	NA	0.593832	0.595303	2.01024	0.237974	1
ENSMUSG00000020891.11	Alox8	3559	protein_coding	11688	0.698869	0.703437	0.833592	0.239291	1
ENSMUSG00000026638.15	Irf6	7069	protein_coding	54139	0.707759	0.709337	3.0007	0.239614	1
ENSMUSG00000054612.4	Mgmt	2894	protein_coding	17314	0.598279	0.600804	1.35294	0.240014	1
ENSMUSG00000106205.1	C230096K16Rik	1722	TEC	414098	-0.602453	-0.603388	2.65193	0.240159	1
ENSMUSG00000022144.3	Gdnf	3509	protein_coding	14573	0.706588	0.715032	0.249251	0.240244	1
ENSMUSG00000005802.12	Slc30a4	5482	protein_coding	22785	-0.58969	-0.589778	6.00584	0.240467	1
ENSMUSG00000023805.16	Synj2	8342	protein_coding	20975	0.590037	0.590453	3.79002	0.240803	1
ENSMUSG00000005413.8	Hmox1	1751	protein_coding	15368	0.625575	0.632389	0.178047	0.241477	1
ENSMUSG00000016382.15	Pls3	4238	protein_coding	102866	0.879233	0.8902	0.227145	0.242097	1
ENSMUSG00000022456.15	37865	4971	protein_coding	NA	0.631867	0.639244	0.155475	0.243332	1
ENSMUSG00000041353.12	Tmem29	7621	protein_coding	382245	0.589179	0.590648	1.99865	0.243336	1
ENSMUSG00000079414.2	Gm11110	1013	protein_coding	100169874	0.589837	0.590859	2.6391	0.243503	1
ENSMUSG00000035473.10	Galm	2476	protein_coding	319625	0.587654	0.588709	2.57129	0.243901	1
ENSMUSG00000039735.15	Fnbp1l	12376	protein_coding	214459	0.604921	0.606328	2.15817	0.244283	1
ENSMUSG00000051335.6	Gfod1	7208	protein_coding	328232	0.586299	0.586595	4.25631	0.244981	1
ENSMUSG00000050621.7	Rps27rt	374	protein_coding	100043813	-0.640936	-0.647261	0.68158	0.2459	1
ENSMUSG00000028212.16	Ccne2	3495	protein_coding	12448	0.680674	0.681299	4.32141	0.246022	1
ENSMUSG00000027469.16	Tpx2	4677	protein_coding	72119	0.601788	0.601857	7.29392	0.24633	1
ENSMUSG00000045625.4	Pigz	2541	protein_coding	239827	-0.59371	-0.594326	3.196	0.246402	1
ENSMUSG00000032192.9	Gnb5	3115	protein_coding	14697	0.5997	0.601371	1.95421	0.247037	1
ENSMUSG00000003882.5	Il7r	4663	protein_coding	16197	0.650533	0.650881	5.23897	0.247157	1
ENSMUSG00000035849.14	Krt222	3292	protein_coding	268481	0.715842	0.722736	0.377237	0.247943	1
ENSMUSG00000105580.1	Gm44454	138	miRNA	NA	0.618586	0.622633	1.38282	0.248184	1
ENSMUSG00000095325.2	Zfp870	5403	protein_coding	240066	0.585339	0.586547	2.28765	0.248392	1
ENSMUSG00000075042.10	4930431P03Rik	5028	processed_transcript	73895	0.627997	0.633005	0.419743	0.248692	1
ENSMUSG00000034206.15	Polq	9685	protein_coding	77782	0.616431	0.616859	4.73733	0.250258	1
ENSMUSG00000114251.1	AC134860.1	660	processed_pseudogene	NA	0.621618	0.626407	0.513824	0.250532	1
ENSMUSG00000089809.9	Rasgef1b	13805	protein_coding	320292	0.763134	0.767679	0.935021	0.250687	1
ENSMUSG00000081272.1	Gm13509	1308	processed_pseudogene	NA	0.594678	0.59774	1.03311	0.250859	1
ENSMUSG00000035045.17	Zc3h12b	8032	protein_coding	547176	0.645295	0.650521	0.555189	0.251224	1
ENSMUSG00000026683.14	Nuf2	6341	protein_coding	66977	0.615066	0.615263	5.80697	0.25174	1
ENSMUSG00000048218.5	Amigo2	2871	protein_coding	105827	-0.583068	-0.584978	1.6405	0.251812	1
ENSMUSG00000078528.2	Gm17068	980	processed_pseudogene	100158259	-0.602961	-0.609374	0.174177	0.252754	1
ENSMUSG00000104369.1	Gm38082	6882	TEC	NA	-0.595475	-0.598385	1.50961	0.252855	1
ENSMUSG00000099051.1	Gm27241	794	antisense_RNA	NA	-0.676256	-0.688073	-0.11132	0.253217	1
ENSMUSG00000054619.6	Mettl7a1	1883	protein_coding	70152	-0.613236	-0.61451	2.11785	0.25404	1
ENSMUSG00000031749.12	St3gal2	5041	protein_coding	20444	0.582394	0.582519	5.62324	0.255603	1
ENSMUSG00000019945.10	Cabcoco1	1262	protein_coding	73287	0.642903	0.649336	0.325819	0.255864	1
ENSMUSG00000078202.3	Nrarp	2582	protein_coding	67122	-0.581618	-0.582335	2.97444	0.255965	1
ENSMUSG00000007987.12	Ift22	3608	protein_coding	67286	0.589783	0.592331	1.43698	0.256128	1
ENSMUSG00000038412.8	Higd1a	3040	protein_coding	56295	0.582306	0.582496	4.95464	0.256664	1
ENSMUSG00000105553.1	Gm42514	1832	TEC	NA	0.60449	0.611466	0.101438	0.257048	1
ENSMUSG00000106553.1	6720482G16Rik	1192	TEC	77898	0.68585	0.693817	0.0553467	0.257712	1
ENSMUSG00000011256.16	Adam19	7115	protein_coding	11492	0.581922	0.581974	6.7676	0.257765	1
ENSMUSG00000044252.17	Osbpl1a	7392	protein_coding	64291	0.638375	0.640574	1.76283	0.25779	1
ENSMUSG00000106596.1	Gm42822	1529	TEC	NA	-0.58933	-0.595204	0.414311	0.257803	1
ENSMUSG00000111375.3	A830010M20Rik	9330	protein_coding	NA	0.580449	0.581293	2.75465	0.257875	1
ENSMUSG00000056515.8	Rab31	3476	protein_coding	106572	0.582354	0.584299	1.69391	0.258443	1
ENSMUSG00000030555.16	Ttc23	8474	protein_coding	67009	0.620349	0.626135	0.237213	0.258732	1
ENSMUSG00000039813.14	Tbc1d2	5425	protein_coding	381605	0.6103	0.612531	1.39696	0.258734	1
ENSMUSG00000034947.13	Tmem106a	3138	protein_coding	217203	0.591377	0.593701	1.52039	0.259271	1
ENSMUSG00000027353.14	Mcm8	3718	protein_coding	66634	0.615598	0.616457	3.34287	0.259635	1
ENSMUSG00000034883.9	Lrr1	1500	protein_coding	69706	0.607622	0.609307	2.44071	0.259735	1
ENSMUSG00000049608.8	Gpr55	3721	protein_coding	227326	0.579643	0.58013	3.70133	0.259875	1
ENSMUSG00000109965.1	Gm45274	647	lincRNA	NA	-0.753521	-0.756376	3.50452	0.260349	1
ENSMUSG00000026700.4	Tnfsf4	1842	protein_coding	22164	0.579869	0.580739	2.96581	0.260443	1
ENSMUSG00000036833.16	Pnpla7	7496	protein_coding	241274	-0.581397	-0.581513	5.43748	0.261025	1
ENSMUSG00000047875.6	Gpr157	4900	protein_coding	269604	-0.578976	-0.580947	1.72361	0.261105	1
ENSMUSG00000105501.1	5330426L24Rik	2175	lincRNA	78285	0.586746	0.59336	0.00649984	0.26232	1
ENSMUSG00000083692.1	Gm9575	1339	processed_pseudogene	672778	0.718355	0.726065	0.117799	0.262337	1
ENSMUSG00000039055.4	Eme1	2762	protein_coding	268465	0.609767	0.61054	3.51289	0.262408	1
ENSMUSG00000098238.1	Gm8756	929	processed_pseudogene	667676	0.635569	0.64144	0.458032	0.262976	1
ENSMUSG00000026728.9	Vim	4743	protein_coding	22352	0.578645	0.578647	11.5554	0.263315	1
ENSMUSG00000086324.8	Gm15564	821	antisense_RNA	102639045	-0.578346	-0.578438	6.29539	0.26366	1
ENSMUSG00000021678.9	F2rl1	2741	protein_coding	14063	0.578496	0.578934	4.24475	0.26371	1
ENSMUSG00000025757.12	Hspa4l	11792	protein_coding	18415	0.578554	0.578746	4.92947	0.263815	1
ENSMUSG00000049907.8	Rasl11b	2161	protein_coding	68939	-0.584794	-0.588415	0.890815	0.264869	1
ENSMUSG00000090709.2	Gm17173	3113	antisense_RNA	NA	0.577725	0.578448	2.9306	0.265066	1
ENSMUSG00000048388.3	Fam171b	5744	protein_coding	241520	0.626383	0.632062	0.386538	0.26513	1
ENSMUSG00000028339.17	Col15a1	6349	protein_coding	12819	0.695217	0.698381	1.07925	0.265385	1
ENSMUSG00000020388.12	Pdlim4	2560	protein_coding	30794	-0.57615	-0.576737	3.49901	0.265386	1
ENSMUSG00000028538.12	St3gal3	2768	protein_coding	20441	0.574582	0.576236	1.86425	0.26623	1
ENSMUSG00000041431.16	Ccnb1	4217	protein_coding	268697	0.600354	0.600744	4.83851	0.2665	1
ENSMUSG00000061414.8	Cracr2a	7824	protein_coding	381812	-0.576833	-0.577071	4.55086	0.266732	1
ENSMUSG00000035455.12	Fignl1	4839	protein_coding	60530	0.694384	0.694876	5.09062	0.266757	1
ENSMUSG00000071252.6	2210408I21Rik	5948	protein_coding	72371	0.629002	0.634358	0.443175	0.267026	1
ENSMUSG00000034311.3	Kif4	5514	protein_coding	16571	0.588862	0.589019	6.12692	0.267521	1
ENSMUSG00000019838.11	Slc16a10	7356	protein_coding	72472	0.642776	0.648286	0.445572	0.267803	1
ENSMUSG00000021286.8	Zfyve21	1919	protein_coding	68520	0.582717	0.584856	1.57104	0.268359	1
ENSMUSG00000091412.1	Gm2895	3194	processed_transcript	105245970	0.68472	0.691243	0.598075	0.268384	1
ENSMUSG00000107227.1	Gm42559	3532	TEC	NA	0.586842	0.592247	0.367759	0.268403	1
ENSMUSG00000029287.14	Tgfbr3	6545	protein_coding	21814	-0.60864	-0.61013	2.16256	0.268833	1
ENSMUSG00000044937.15	Ttc41	5339	protein_coding	103220	0.604734	0.609524	0.507014	0.269405	1
ENSMUSG00000106867.1	Gm43800	2731	TEC	NA	-0.593757	-0.599129	0.470629	0.269432	1
ENSMUSG00000061474.11	Mrps36	1274	protein_coding	66128	0.572692	0.574215	1.96104	0.269859	1
ENSMUSG00000022508.5	Bcl6	6700	protein_coding	12053	-0.798847	-0.800608	2.7689	0.27016	1
ENSMUSG00000070942.8	Il1rl2	6812	protein_coding	107527	0.831937	0.841002	0.175941	0.270256	1
ENSMUSG00000046668.8	Cxxc5	2271	protein_coding	67393	0.630299	0.63674	0.133057	0.270428	1
ENSMUSG00000043664.7	Tmem221	1604	protein_coding	434325	-0.588624	-0.59179	0.966048	0.270583	1
ENSMUSG00000039497.8	Dse	4980	protein_coding	212898	-0.57286	-0.573408	3.29819	0.270678	1
ENSMUSG00000020897.12	Aurkb	2946	protein_coding	20877	0.594194	0.59442	5.53199	0.270729	1
ENSMUSG00000110575.1	6330537M06Rik	1642	TEC	115486873	-0.577699	-0.582516	0.454872	0.271026	1
ENSMUSG00000033256.14	Shf	2305	protein_coding	435684	-0.575091	-0.575991	2.66003	0.271235	1
ENSMUSG00000021007.14	Spata7	10088	protein_coding	104871	0.629631	0.6357	0.230699	0.271283	1
ENSMUSG00000042215.8	Bag2	3059	protein_coding	213539	0.571776	0.572907	2.40502	0.271408	1
ENSMUSG00000034773.16	BC030867	3032	protein_coding	NA	0.636077	0.637323	3.01995	0.271578	1
ENSMUSG00000038550.10	Ciart	2261	protein_coding	229599	0.581523	0.582631	2.48125	0.271591	1
ENSMUSG00000076913.1	Traj16	61	TR_J_gene	100124387	-0.603963	-0.610583	0.332523	0.27163	1
ENSMUSG00000025981.13	Coq10b	4805	protein_coding	67876	-0.571744	-0.572515	2.88361	0.272432	1
ENSMUSG00000078942.10	Naip6	6827	protein_coding	17952	0.576338	0.579603	0.964745	0.2725	1
ENSMUSG00000032578.7	Cish	6419	protein_coding	12700	0.572385	0.572406	8.29079	0.272897	1
ENSMUSG00000097743.1	Gm16973	2421	lincRNA	100503823	-0.570792	-0.572966	1.69227	0.273035	1
ENSMUSG00000037003.15	Tns2	4728	protein_coding	209039	0.606331	0.609732	0.895743	0.273409	1
ENSMUSG00000026853.15	Crat	5388	protein_coding	12908	0.570829	0.572112	2.3499	0.273646	1
ENSMUSG00000112545.1	1300014J16Rik	1337	lincRNA	74160	-0.567282	-0.572408	0.346478	0.273943	1
ENSMUSG00000075289.4	Carns1	3968	protein_coding	107239	-0.571378	-0.572227	2.77703	0.273989	1
ENSMUSG00000094016.2	Trav15-1-dv6-1	396	TR_V_gene	386446	-0.580235	-0.586944	0.0183852	0.27404	1
ENSMUSG00000030672.12	Mylpf	1062	protein_coding	17907	0.568396	0.570636	1.46907	0.274941	1
ENSMUSG00000035954.10	Dock4	22923	protein_coding	238130	-0.57505	-0.575173	5.28925	0.274975	1
ENSMUSG00000045362.8	Tnfrsf26	3218	protein_coding	244237	-0.569895	-0.570099	4.68955	0.275621	1
ENSMUSG00000027663.12	Zmat3	11435	protein_coding	22401	0.573592	0.573658	6.44469	0.277071	1
ENSMUSG00000112391.1	AC124572.2	5152	TEC	NA	0.610674	0.617492	0.252239	0.277252	1
ENSMUSG00000083396.1	Gm15542	1194	processed_pseudogene	100043546	-0.565785	-0.568791	0.974019	0.277486	1
ENSMUSG00000018740.14	Slc25a35	3677	protein_coding	71998	-0.567483	-0.57022	1.28664	0.277534	1
ENSMUSG00000054252.17	Fgfr3	7158	protein_coding	14184	0.821149	0.82765	0.635312	0.277614	1
ENSMUSG00000028381.8	Ugcg	5212	protein_coding	22234	-0.571414	-0.571473	6.51937	0.277615	1
ENSMUSG00000053644.13	Aldh7a1	5181	protein_coding	110695	0.566749	0.568321	1.86787	0.278178	1
ENSMUSG00000081974.3	Gm11960	2858	transcribed_processed_pseudogene	100041006	0.596013	0.602021	0.284053	0.278195	1
ENSMUSG00000032478.14	Nme6	2088	protein_coding	54369	0.627944	0.631288	1.17632	0.278438	1
ENSMUSG00000026779.6	Mastl	5777	protein_coding	67121	0.624432	0.625177	4.1646	0.278492	1
ENSMUSG00000015702.13	Anxa9	2073	protein_coding	71790	0.575551	0.581253	0.35272	0.27861	1
ENSMUSG00000027995.10	Tlr2	3014	protein_coding	24088	0.568384	0.56859	4.66096	0.279297	1
ENSMUSG00000114456.1	Hist1h2bh	1679	protein_coding	NA	0.581003	0.581342	4.92107	0.279388	1
ENSMUSG00000040204.6	Pclaf	4813	protein_coding	68026	0.617131	0.617389	5.89302	0.279843	1
ENSMUSG00000034382.14	AI661453	5056	protein_coding	224833	0.592895	0.59879	0.302434	0.280093	1
ENSMUSG00000003038.15	Hmgn2	3060	protein_coding	15331	0.581531	0.581679	6.07674	0.280106	1
ENSMUSG00000096965.7	3300005D01Rik	1380	lincRNA	78512	0.602359	0.610921	-0.148869	0.280705	1
ENSMUSG00000019302.16	Atp6v0a1	6556	protein_coding	11975	0.565254	0.566503	2.21279	0.281111	1
ENSMUSG00000075511.8	1700001L05Rik	2433	lincRNA	69291	0.56526	0.567974	1.11735	0.281174	1
ENSMUSG00000020023.18	Tmcc3	7153	protein_coding	319880	-0.565001	-0.565925	2.73784	0.281982	1
ENSMUSG00000030641.10	Ddias	3702	protein_coding	74041	0.565003	0.565639	3.62102	0.282022	1
ENSMUSG00000036223.15	Ska1	2669	protein_coding	66468	0.572455	0.573199	3.49794	0.282433	1
ENSMUSG00000029314.14	Gpat3	3502	protein_coding	231510	0.575927	0.578344	1.5145	0.282677	1
ENSMUSG00000103126.2	Gm37387	1806	lincRNA	NA	-0.574722	-0.574971	4.52991	0.282782	1
ENSMUSG00000060566.4	Rpl21-ps3	483	processed_pseudogene	432665	-0.562526	-0.567159	0.497568	0.283206	1
ENSMUSG00000079242.2	C730034F03Rik	1280	protein_coding	105246016	-0.571854	-0.575906	0.714097	0.283227	1
ENSMUSG00000038375.15	Trp53inp2	5257	protein_coding	68728	-0.648187	-0.651563	1.31374	0.283237	1
ENSMUSG00000079419.4	Ms4a6c	2050	protein_coding	73656	-0.562324	-0.564357	1.53766	0.283824	1
ENSMUSG00000084880.1	Tomm6os	2944	antisense_RNA	100415787	0.599957	0.606462	0.249845	0.283869	1
ENSMUSG00000097519.2	4930558J18Rik	2052	lincRNA	75323	0.797809	0.811414	-0.346215	0.28387	1
ENSMUSG00000020473.13	Aebp1	4058	protein_coding	11568	0.760775	0.769133	0.235086	0.285015	1
ENSMUSG00000003032.8	Klf4	3049	protein_coding	16600	0.600816	0.605628	0.663321	0.285237	1
ENSMUSG00000020077.14	Srgn	2196	protein_coding	19073	0.564578	0.564602	8.12671	0.285489	1
ENSMUSG00000039715.8	Wdr34	2359	protein_coding	NA	0.563138	0.567383	0.678437	0.285571	1
ENSMUSG00000074480.4	Mex3a	5778	protein_coding	72640	0.562143	0.563144	2.71386	0.285999	1
ENSMUSG00000027715.9	Ccna2	4083	protein_coding	12428	0.574845	0.574931	7.03719	0.286033	1
ENSMUSG00000103285.1	Gm37274	1682	TEC	NA	-0.559631	-0.562286	1.29468	0.286817	1
ENSMUSG00000031342.17	Gpm6b	5600	protein_coding	14758	0.61431	0.618468	1.03532	0.286834	1
ENSMUSG00000011267.8	Zfp296	2037	protein_coding	63872	0.561342	0.562529	2.24539	0.28725	1
ENSMUSG00000028988.13	Ctnnbip1	2792	protein_coding	67087	0.561275	0.564469	0.948203	0.287385	1
ENSMUSG00000021569.10	Trip13	3472	protein_coding	69716	0.617385	0.618058	4.18092	0.28742	1
ENSMUSG00000001020.8	S100a4	584	protein_coding	20198	-0.56121	-0.561655	3.75574	0.287705	1
ENSMUSG00000028614.14	Ndc1	4924	protein_coding	72787	0.606937	0.607465	4.2584	0.28778	1
ENSMUSG00000097006.7	9530082P21Rik	4842	antisense_RNA	638247	0.598107	0.601518	0.887277	0.288039	1
ENSMUSG00000104693.1	Gm42941	1321	sense_intronic	NA	0.55875	0.562128	0.956289	0.288247	1
ENSMUSG00000056602.11	Fry	29729	protein_coding	320365	-0.574017	-0.574088	6.26018	0.288272	1
ENSMUSG00000097601.2	Gm26660	6478	lincRNA	102635490	0.583978	0.589101	0.331954	0.289003	1
ENSMUSG00000056394.17	Lig1	4268	protein_coding	16881	0.601664	0.601767	6.94831	0.289054	1
ENSMUSG00000033249.10	Hsf4	1753	protein_coding	26386	0.56081	0.56182	2.47822	0.289124	1
ENSMUSG00000023927.15	Satb1	19027	protein_coding	20230	-0.560596	-0.560612	8.33035	0.289242	1
ENSMUSG00000066175.2	2510046G10Rik	1052	antisense_RNA	NA	-0.555849	-0.560797	0.30948	0.28981	1
ENSMUSG00000032348.6	Gsta4	1266	protein_coding	14860	0.614324	0.618975	0.573714	0.290918	1
ENSMUSG00000035640.18	Cbarp	4996	protein_coding	100503659	0.603118	0.604665	2.3047	0.291563	1
ENSMUSG00000040584.8	Abcb1a	5480	protein_coding	18671	-0.573759	-0.574072	4.06349	0.292532	1
ENSMUSG00000025758.10	Plk4	6855	protein_coding	20873	0.56395	0.564114	5.76261	0.293011	1
ENSMUSG00000099583.2	Hist1h3d	1249	protein_coding	NA	0.562024	0.562194	5.92089	0.293054	1
ENSMUSG00000019942.13	Cdk1	4934	protein_coding	12534	0.575429	0.575621	5.86297	0.293069	1
ENSMUSG00000028444.17	Cntfr	2782	protein_coding	12804	-0.59504	-0.601202	0.548504	0.293815	1
ENSMUSG00000020865.16	Abcc3	5698	protein_coding	76408	0.580068	0.582715	1.33927	0.294333	1
ENSMUSG00000076821.3	Trav8n-2	408	TR_V_gene	100126458	0.56133	0.56701	0.158095	0.294333	1
ENSMUSG00000102212.1	C230085N15Rik	4327	TEC	320556	-0.556216	-0.55678	3.4639	0.294378	1
ENSMUSG00000061119.7	Prcp	5497	protein_coding	72461	0.556412	0.557513	2.31706	0.294441	1
ENSMUSG00000046591.10	Ticrr	10007	protein_coding	77011	0.568754	0.569005	5.50143	0.294489	1
ENSMUSG00000061882.12	Ccdc62	8505	protein_coding	208908	0.566242	0.569569	0.725775	0.294799	1
ENSMUSG00000035295.10	Wdr38	2871	protein_coding	76646	-0.554158	-0.557002	1.18294	0.295613	1
ENSMUSG00000014686.8	Ceacam16	1635	protein_coding	330483	0.673671	0.681511	0.044691	0.295675	1
ENSMUSG00000041189.9	Chrnb1	2531	protein_coding	11443	0.556578	0.559666	1.04619	0.296269	1
ENSMUSG00000104418.1	Gm37070	460	processed_pseudogene	NA	0.568568	0.574563	0.256601	0.296452	1
ENSMUSG00000049191.12	Rtl5	4761	protein_coding	331474	0.571711	0.573127	2.27032	0.2965	1
ENSMUSG00000034487.4	Kdelc2	3642	protein_coding	NA	0.559915	0.560654	2.93054	0.297006	1
ENSMUSG00000103083.1	A630035G10Rik	2562	processed_transcript	320801	0.57818	0.583165	0.428152	0.297063	1
ENSMUSG00000034028.15	Cd226	2357	protein_coding	225825	0.564756	0.565344	3.30037	0.297565	1
ENSMUSG00000037474.13	Dtl	13709	protein_coding	76843	0.623541	0.623927	5.17956	0.297804	1
ENSMUSG00000069302.5	Hist1h2ah	405	protein_coding	NA	0.556789	0.557587	3.44155	0.299159	1
ENSMUSG00000030922.12	Lyrm1	7134	protein_coding	73919	0.555493	0.556863	2.07598	0.299482	1
ENSMUSG00000031565.18	Fgfr1	9875	protein_coding	14182	-0.654547	-0.656095	2.3953	0.299571	1
ENSMUSG00000022265.7	Ank	3610	protein_coding	11732	-0.55614	-0.556259	5.40828	0.299701	1
ENSMUSG00000029075.6	Tnfrsf4	1365	protein_coding	22163	0.571215	0.571235	8.17306	0.300067	1
ENSMUSG00000076918.1	Traj11	59	TR_J_gene	100124392	-0.553397	-0.560992	-0.147567	0.300674	1
ENSMUSG00000024330.16	Col11a2	6831	protein_coding	12815	-0.552505	-0.553073	3.14266	0.301471	1
ENSMUSG00000087327.1	Gm15884	643	antisense_RNA	NA	0.548292	0.553731	0.205941	0.301808	1
ENSMUSG00000003352.13	Cacnb3	3120	protein_coding	12297	0.567339	0.568678	2.54234	0.302086	1
ENSMUSG00000046213.9	Cym	1236	protein_coding	229697	0.668442	0.676354	0.485743	0.302236	1
ENSMUSG00000097476.1	Gm26583	3684	lincRNA	328166	-0.549871	-0.5519	1.62568	0.302626	1
ENSMUSG00000041046.7	Ramp3	1380	protein_coding	56089	1.11898	1.13846	1.03208	0.302766	1
ENSMUSG00000069300.3	Hist1h2bj	463	protein_coding	NA	0.56134	0.561525	5.77836	0.304102	1
ENSMUSG00000003849.8	Nqo1	1553	protein_coding	18104	0.674389	0.679937	0.927938	0.304115	1
ENSMUSG00000005983.15	1700037C18Rik	3227	protein_coding	73261	0.556142	0.559209	0.808687	0.304748	1
ENSMUSG00000049288.4	Lix1l	3620	protein_coding	280411	0.558721	0.562989	0.634516	0.305132	1
ENSMUSG00000022479.15	Vdr	5650	protein_coding	22337	0.56487	0.566341	2.05535	0.3052	1
ENSMUSG00000062044.15	Lmtk3	5744	protein_coding	381983	0.552216	0.55369	2.03981	0.305944	1
ENSMUSG00000028332.13	Hemgn	2511	protein_coding	93966	0.595584	0.597626	2.36842	0.306016	1
ENSMUSG00000043068.6	Fam89a	1338	protein_coding	69627	-0.54541	-0.547809	1.4058	0.306399	1
ENSMUSG00000022881.14	Rfc4	1534	protein_coding	106344	0.550006	0.550358	4.56027	0.306794	1
ENSMUSG00000002835.8	Chaf1a	3308	protein_coding	27221	0.583368	0.583567	5.88497	0.306964	1
ENSMUSG00000076472.2	Trbv15	370	TR_V_gene	100124679	0.564123	0.564332	4.72137	0.30724	1
ENSMUSG00000084113.1	Gm14277	360	processed_pseudogene	105244345	0.587507	0.593546	0.321256	0.307369	1
ENSMUSG00000048827.12	Pkd1l3	7061	protein_coding	244646	0.546441	0.547435	2.73684	0.30755	1
ENSMUSG00000041992.9	Rapgef5	12785	protein_coding	217944	0.590378	0.593524	1.42395	0.307552	1
ENSMUSG00000031932.14	Gpr83	5095	protein_coding	14608	-0.551136	-0.551614	3.49333	0.307703	1
ENSMUSG00000063382.6	Bcl9l	7998	protein_coding	80288	-0.570386	-0.570424	7.20421	0.307761	1
ENSMUSG00000115568.1	AC130671.3	1897	TEC	NA	-0.624103	-0.630072	0.333727	0.307806	1
ENSMUSG00000070999.2	Ccin	1941	protein_coding	442829	-0.601393	-0.609491	-0.0526004	0.307851	1
ENSMUSG00000013698.12	Pea15a	3861	protein_coding	18611	-0.559585	-0.559693	5.59915	0.30875	1
ENSMUSG00000104069.1	Gm37198	2110	TEC	NA	-0.588036	-0.597483	-0.081888	0.308911	1
ENSMUSG00000022322.8	Shcbp1	6295	protein_coding	20419	0.565804	0.566246	4.62976	0.309036	1
ENSMUSG00000053164.6	Gpr21	3733	protein_coding	338346	-0.541439	-0.546281	0.446224	0.309134	1
ENSMUSG00000085603.3	Gm11346	4098	transcribed_processed_pseudogene	76024	-0.549675	-0.549942	4.27497	0.30983	1
ENSMUSG00000030553.3	Pgpep1l	1006	protein_coding	78444	-0.543899	-0.546183	1.34594	0.309982	1
ENSMUSG00000009772.15	Nuak2	3920	protein_coding	74137	-0.543215	-0.545043	1.84968	0.310015	1
ENSMUSG00000026546.16	Cfap45	5717	protein_coding	71870	0.571473	0.576347	0.443571	0.310156	1
ENSMUSG00000053025.13	Sv2b	8381	protein_coding	64176	0.637327	0.642166	0.959659	0.311425	1
ENSMUSG00000103672.1	Gm37621	5531	TEC	NA	-0.601213	-0.608058	0.415902	0.312275	1
ENSMUSG00000028873.16	Cdca8	5177	protein_coding	52276	0.550826	0.551012	5.83966	0.312701	1
ENSMUSG00000030657.11	Xylt1	9651	protein_coding	233781	-0.54348	-0.543798	3.88483	0.312905	1
ENSMUSG00000102145.1	Gm38056	5027	TEC	NA	0.575951	0.582428	0.249376	0.313329	1
ENSMUSG00000063229.15	Ldha	3310	protein_coding	16828	0.5618	0.561808	9.59039	0.313466	1
ENSMUSG00000035285.6	Nat14	2080	protein_coding	269854	-0.547446	-0.551758	0.52321	0.313497	1
ENSMUSG00000037852.8	Cpe	2609	protein_coding	12876	0.550363	0.55111	2.94696	0.313704	1
ENSMUSG00000029544.16	Cabp1	5832	protein_coding	29867	0.622515	0.627267	0.436144	0.314378	1
ENSMUSG00000091955.2	Gm9844	485	protein_coding	100043712	0.567006	0.571434	0.887834	0.314608	1
ENSMUSG00000032609.12	Klhdc8b	8419	protein_coding	78267	0.556506	0.559681	0.850961	0.314834	1
ENSMUSG00000037405.8	Icam1	4360	protein_coding	15894	-0.551115	-0.551234	5.35747	0.31488	1
ENSMUSG00000041147.10	Brca2	13643	protein_coding	12190	0.556071	0.556333	5.3825	0.315106	1
ENSMUSG00000063810.7	Alms1	20273	protein_coding	236266	0.543867	0.544137	4.80374	0.315178	1
ENSMUSG00000086665.1	Gm13067	404	lincRNA	102636131	0.535474	0.540848	0.198404	0.315555	1
ENSMUSG00000073538.10	E330020D12Rik	2287	processed_transcript	626058	0.678658	0.688101	-0.0151869	0.315589	1
ENSMUSG00000020493.8	Prr11	3824	protein_coding	270906	0.540541	0.540891	4.65522	0.316312	1
ENSMUSG00000028967.10	Errfi1	3582	protein_coding	74155	0.541345	0.541726	3.78349	0.316368	1
ENSMUSG00000104154.1	Gm38104	1895	TEC	NA	0.639518	0.648834	-0.141015	0.316772	1
ENSMUSG00000067235.14	H2-Q10	4348	protein_coding	15007	0.537676	0.539664	1.48682	0.317121	1
ENSMUSG00000036661.13	Dennd3	5703	protein_coding	105841	0.538524	0.540128	1.84446	0.317372	1
ENSMUSG00000044145.2	1810024B03Rik	3550	protein_coding	329509	0.53439	0.539054	0.35269	0.317675	1
ENSMUSG00000021707.5	Dhfr	5347	protein_coding	13361	0.548489	0.549036	4.19999	0.318148	1
ENSMUSG00000040591.18	1110051M20Rik	5202	protein_coding	228356	0.54094	0.542493	1.86979	0.31831	1
ENSMUSG00000031458.8	Coprs	2732	protein_coding	66423	-0.544438	-0.548753	0.731932	0.318562	1
ENSMUSG00000032561.15	Acpp	7330	protein_coding	56318	-0.538882	-0.539667	2.76677	0.31874	1
ENSMUSG00000076822.2	Trav16n	415	TR_V_gene	100126459	0.534976	0.538449	0.720445	0.318929	1
ENSMUSG00000042207.17	Kdm5b	16555	protein_coding	75605	0.543914	0.54399	6.75877	0.318986	1
ENSMUSG00000089371.1	Mir1938	100	miRNA	100316693	-0.555304	-0.560544	0.181227	0.319242	1
ENSMUSG00000045287.6	Rtn4rl1	3525	protein_coding	237847	-0.554407	-0.55482	3.71622	0.319548	1
ENSMUSG00000029651.16	Mtus2	12874	protein_coding	77521	0.600358	0.603961	0.744921	0.319721	1
ENSMUSG00000081926.1	Gm15536	114	processed_pseudogene	NA	-0.546035	-0.549389	1.24247	0.320247	1
ENSMUSG00000029178.14	Klf3	11243	protein_coding	16599	-0.543344	-0.543372	7.50808	0.320409	1
ENSMUSG00000052698.15	Tln2	18357	protein_coding	70549	0.679469	0.684357	1.04162	0.320938	1
ENSMUSG00000079659.5	Tmem243	6841	protein_coding	652925	-0.546231	-0.546456	4.49577	0.321345	1
ENSMUSG00000016528.10	Mapkapk2	3041	protein_coding	17164	0.570487	0.570517	7.50908	0.321471	1
ENSMUSG00000070732.2	Rbm44	6518	protein_coding	329207	0.587583	0.590436	1.50362	0.321496	1
ENSMUSG00000032776.9	Mctp2	12351	protein_coding	244049	0.573819	0.576571	1.15933	0.321527	1
ENSMUSG00000027454.10	Gins1	1516	protein_coding	69270	0.559599	0.560768	3.0125	0.321668	1
ENSMUSG00000010066.15	Cacna2d2	7947	protein_coding	56808	0.679884	0.686099	0.305447	0.321821	1
ENSMUSG00000049313.8	Sorl1	11321	protein_coding	20660	-0.556925	-0.556992	6.35907	0.321899	1
ENSMUSG00000032788.15	Pdxk	5397	protein_coding	216134	-0.554586	-0.554931	3.93429	0.322087	1
ENSMUSG00000020669.15	Sh3yl1	2555	protein_coding	24057	0.55884	0.563659	0.594444	0.323122	1
ENSMUSG00000070501.14	Ifi214	8107	protein_coding	545384	-0.603278	-0.604449	2.30214	0.32327	1
ENSMUSG00000035172.15	Plekhh3	3582	protein_coding	217198	-0.62239	-0.629184	0.305353	0.323687	1
ENSMUSG00000032380.8	Dapk2	3512	protein_coding	13143	0.697059	0.705225	0.418747	0.324454	1
ENSMUSG00000084215.3	Gm11814	929	processed_pseudogene	666840	0.54596	0.546475	3.43235	0.325264	1
ENSMUSG00000003865.16	Gys1	4789	protein_coding	14936	0.560585	0.560812	4.6299	0.325387	1
ENSMUSG00000073491.11	Ifi213	6840	protein_coding	623121	-0.672348	-0.672876	3.28194	0.32543	1
ENSMUSG00000010751.15	Tnfrsf22	4217	protein_coding	79202	-0.541258	-0.541823	3.24357	0.325895	1
ENSMUSG00000071757.10	Zhx2	4434	protein_coding	387609	-0.54579	-0.545977	4.75773	0.326786	1
ENSMUSG00000069910.2	Spdl1	3460	protein_coding	70385	0.531255	0.531587	4.62167	0.327589	1
ENSMUSG00000114279.1	Hist1h2bm	524	protein_coding	NA	0.539803	0.539999	5.6931	0.328389	1
ENSMUSG00000043822.18	Adamtsl5	4722	protein_coding	66548	0.588781	0.593348	0.466474	0.328482	1
ENSMUSG00000026285.7	Pdcd1	1930	protein_coding	18566	0.620513	0.621679	3.48396	0.328737	1
ENSMUSG00000037202.6	Prf1	2584	protein_coding	18646	-0.530976	-0.531613	3.03722	0.32934	1
ENSMUSG00000032501.9	Trib1	6248	protein_coding	211770	0.531059	0.531392	4.098	0.329342	1
ENSMUSG00000020546.14	Stxbp4	11834	protein_coding	20913	0.536834	0.539047	1.47947	0.329439	1
ENSMUSG00000031532.6	Saraf	2929	protein_coding	67887	-0.547275	-0.547294	7.968	0.329801	1
ENSMUSG00000087381.8	Gm16008	1324	antisense_RNA	100038526	0.536325	0.537518	2.10824	0.330049	1
ENSMUSG00000039031.16	Arhgap18	6602	protein_coding	73910	0.53233	0.532512	5.17224	0.330864	1
ENSMUSG00000006179.9	Prss16	4183	protein_coding	54373	0.588685	0.595337	0.0223407	0.331078	1
ENSMUSG00000082315.2	Gm16523	4750	transcribed_processed_pseudogene	100042584	-0.523134	-0.528478	0.182495	0.331432	1
ENSMUSG00000026955.13	Sapcd2	3499	protein_coding	72080	0.545709	0.5464	3.63346	0.331679	1
ENSMUSG00000062198.5	2700097O09Rik	5021	protein_coding	72658	0.527121	0.528281	2.29527	0.332003	1
ENSMUSG00000075015.3	Gm10801	504	protein_coding	NA	1.3314	1.33773	7.26008	0.333008	1
ENSMUSG00000025574.13	Tk1	5198	protein_coding	21877	0.545247	0.54576	4.1431	0.333041	1
ENSMUSG00000032966.14	Fkbp1a	3857	protein_coding	14225	0.553397	0.553426	7.49672	0.333054	1
ENSMUSG00000078521.2	Aunip	1275	protein_coding	69885	0.644559	0.647037	2.36365	0.3331	1
ENSMUSG00000028270.12	Gbp2	2516	protein_coding	14469	-0.532271	-0.532315	6.61395	0.333388	1
ENSMUSG00000108500.1	Gm45033	3167	TEC	NA	-0.540394	-0.545395	0.396095	0.333528	1
ENSMUSG00000076480.2	Trbv29	353	TR_V_gene	100124698	0.526187	0.5278	1.82926	0.334377	1
ENSMUSG00000045007.9	Tubg2	1754	protein_coding	103768	0.522087	0.526719	0.288089	0.33545	1
ENSMUSG00000113864.1	AC160340.1	3964	TEC	NA	0.525865	0.532832	0.0224945	0.335938	1
ENSMUSG00000026601.14	Axdnd1	6014	protein_coding	77352	-0.662683	-0.670745	0.239748	0.336044	1
ENSMUSG00000097979.2	Gm4691	1043	transcribed_processed_pseudogene	100043853	0.557116	0.563944	-0.0127989	0.336122	1
ENSMUSG00000112980.1	D430020J02Rik	2941	bidirectional_promoter_lncRNA	319545	0.540197	0.542112	2.03651	0.336526	1
ENSMUSG00000009739.16	Pou6f1	6896	protein_coding	19009	-0.571202	-0.573437	1.39935	0.336554	1
ENSMUSG00000030107.10	Usp18	2790	protein_coding	24110	0.52674	0.528428	1.74666	0.336639	1
ENSMUSG00000105842.1	Gm43329	3232	sense_intronic	NA	-0.521973	-0.524082	1.83245	0.337297	1
ENSMUSG00000104214.1	Gm36638	2169	TEC	102640618	-0.522814	-0.525736	0.89584	0.337534	1
ENSMUSG00000022385.10	Gtse1	2721	protein_coding	29870	0.526279	0.526494	5.25071	0.337866	1
ENSMUSG00000017861.11	Mybl2	4632	protein_coding	17865	0.550072	0.55063	4.16783	0.337978	1
ENSMUSG00000056904.3	Gm5620	1348	processed_pseudogene	434428	0.521633	0.523086	2.12308	0.338269	1
ENSMUSG00000078097.3	Gm10913	463	processed_pseudogene	100503125	-0.520194	-0.523939	0.576773	0.338448	1
ENSMUSG00000036768.6	Kif15	11020	protein_coding	209737	0.537604	0.537712	6.79478	0.338707	1
ENSMUSG00000032400.17	Zwilch	4283	protein_coding	68014	0.526709	0.527148	4.34634	0.338826	1
ENSMUSG00000017652.16	Cd40	3406	protein_coding	21939	0.552254	0.556017	0.531657	0.33914	1
ENSMUSG00000107019.1	Gm43682	2090	TEC	NA	0.520641	0.522366	1.6127	0.340472	1
ENSMUSG00000038217.13	Tlcd2	1936	protein_coding	380712	0.563604	0.567837	0.780362	0.340556	1
ENSMUSG00000069830.10	Nlrp1a	4166	protein_coding	195046	0.552525	0.556104	0.711655	0.340597	1
ENSMUSG00000013155.10	Enkd1	3659	protein_coding	102124	0.520571	0.521915	2.11638	0.340895	1
ENSMUSG00000027257.13	Pacsin3	4327	protein_coding	80708	0.522923	0.526586	0.865531	0.340933	1
ENSMUSG00000114820.1	AC091783.4	611	processed_pseudogene	NA	0.519314	0.524295	0.288896	0.341108	1
ENSMUSG00000040084.9	Bub1b	4275	protein_coding	12236	0.522809	0.522905	6.76342	0.34148	1
ENSMUSG00000087049.1	Bach2it1	481	sense_intronic	102635275	-0.520914	-0.523158	1.19911	0.341715	1
ENSMUSG00000107050.1	C030017G13Rik	2331	TEC	319334	-0.527442	-0.531395	0.897429	0.342094	1
ENSMUSG00000034265.7	Zdhhc14	3115	protein_coding	224454	-0.537568	-0.538669	2.33607	0.34212	1
ENSMUSG00000108806.1	Gm44729	2052	TEC	NA	0.512254	0.519729	-0.230861	0.342131	1
ENSMUSG00000033871.14	Ppargc1b	3990	protein_coding	170826	-0.549393	-0.549908	3.36718	0.342138	1
ENSMUSG00000014837.15	4931428F04Rik	4045	protein_coding	74356	0.521098	0.522381	2.01638	0.342581	1
ENSMUSG00000034023.16	Fancd2	7937	protein_coding	211651	0.52382	0.524283	4.35026	0.34336	1
ENSMUSG00000041849.7	Card6	6101	protein_coding	239319	-0.523603	-0.523667	6.16305	0.34338	1
ENSMUSG00000100441.1	Gm7266	405	processed_pseudogene	639456	0.566089	0.572604	0.156766	0.343536	1
ENSMUSG00000103220.1	Gm37728	2292	TEC	NA	-0.538738	-0.539906	2.36761	0.343656	1
ENSMUSG00000069301.5	Hist1h2ag	485	protein_coding	NA	0.527229	0.527452	5.46707	0.344012	1
ENSMUSG00000006398.15	Cdc20	1868	protein_coding	107995	0.518527	0.518743	5.33788	0.344059	1
ENSMUSG00000053617.11	Sh3pxd2a	10464	protein_coding	14218	-0.544652	-0.544848	4.74554	0.344322	1
ENSMUSG00000039496.8	Cdnf	3111	protein_coding	227526	0.53968	0.544188	0.419017	0.344435	1
ENSMUSG00000042097.17	Zfp239	4364	protein_coding	22685	0.516903	0.519448	1.12107	0.345274	1
ENSMUSG00000026490.18	Cdc42bpa	21522	protein_coding	226751	0.535787	0.53693	2.02716	0.345371	1
ENSMUSG00000030867.7	Plk1	2199	protein_coding	18817	0.518176	0.518385	5.4382	0.345465	1
ENSMUSG00000032113.16	Chek1	4635	protein_coding	12649	0.546909	0.547759	3.64949	0.345928	1
ENSMUSG00000005410.6	Mcm5	3993	protein_coding	17218	0.547556	0.547653	7.03062	0.347497	1
ENSMUSG00000097838.1	C530050E15Rik	3837	lincRNA	320489	0.536838	0.540016	1.15948	0.34758	1
ENSMUSG00000030067.17	Foxp1	13751	protein_coding	108655	-0.552284	-0.552311	7.67992	0.347802	1
ENSMUSG00000020319.9	Wdpcp	5934	protein_coding	216560	0.552505	0.557187	0.309491	0.348043	1
ENSMUSG00000033031.13	C330027C09Rik	5688	protein_coding	NA	0.515454	0.515616	5.8677	0.34814	1
ENSMUSG00000085793.2	Lin52	3110	protein_coding	217708	-0.537241	-0.538637	1.9983	0.348492	1
ENSMUSG00000015217.11	Hmgb3	2234	protein_coding	15354	0.513832	0.514322	3.81318	0.349835	1
ENSMUSG00000076761.1	Trav5-1	343	TR_V_gene	633740	-0.510468	-0.514929	0.367749	0.349984	1
ENSMUSG00000107116.1	Gm43274	5000	TEC	NA	-0.511272	-0.513643	1.76565	0.350157	1
ENSMUSG00000028832.11	Stmn1	1922	protein_coding	16765	0.514601	0.514711	6.46866	0.350237	1
ENSMUSG00000032714.6	Syde1	3288	protein_coding	71709	0.596199	0.603478	0.155298	0.35027	1
ENSMUSG00000012443.3	Kif11	4819	protein_coding	16551	0.513981	0.514038	7.61212	0.35176	1
ENSMUSG00000071203.6	Naip5	5204	protein_coding	17951	0.509802	0.512359	1.264	0.351909	1
ENSMUSG00000041801.5	Phlda3	1559	protein_coding	27280	0.543996	0.544386	3.79963	0.352025	1
ENSMUSG00000034201.13	Gas2l1	6100	protein_coding	78926	0.513996	0.515249	2.40601	0.35267	1
ENSMUSG00000064254.6	Ethe1	1484	protein_coding	66071	-0.545685	-0.546207	3.34854	0.352741	1
ENSMUSG00000025880.11	Smad7	4521	protein_coding	17131	-0.535189	-0.535246	6.45568	0.352771	1
ENSMUSG00000102691.1	Gm37780	1873	TEC	NA	-0.509469	-0.513472	0.434067	0.353111	1
ENSMUSG00000094655.1	Gm25360	191	snRNA	115487690	0.515254	0.51663	3.16146	0.353267	1
ENSMUSG00000028214.13	Gem	2104	protein_coding	14579	0.511486	0.51163	5.15219	0.353313	1
ENSMUSG00000052155.5	Acvr2a	5686	protein_coding	11480	-0.516475	-0.51681	3.75535	0.353429	1
ENSMUSG00000004085.14	Map3k20	10175	protein_coding	65964	0.515946	0.516158	4.91606	0.353535	1
ENSMUSG00000019992.8	Mtfr2	2140	protein_coding	71804	0.514057	0.51503	2.85293	0.354056	1
ENSMUSG00000037628.10	Cdkn3	2371	protein_coding	72391	0.509687	0.510375	3.40587	0.354446	1
ENSMUSG00000040907.15	Atp1a3	5958	protein_coding	232975	0.536664	0.540263	0.806173	0.354482	1
ENSMUSG00000050944.14	Efcab5	5164	protein_coding	319634	0.507547	0.510415	0.942746	0.354501	1
ENSMUSG00000039633.6	Lonrf1	3930	protein_coding	244421	0.518243	0.519218	2.4926	0.354506	1
ENSMUSG00000025014.12	Dntt	2128	protein_coding	21673	0.673689	0.682564	0.351983	0.355195	1
ENSMUSG00000097747.1	Gm26534	1724	lincRNA	102639276	0.557331	0.564905	-0.135093	0.355544	1
ENSMUSG00000024511.15	Rab27b	10679	protein_coding	80718	0.651902	0.656329	0.648314	0.355732	1
ENSMUSG00000111212.1	CAAA01194877.1	4233	TEC	NA	-0.513759	-0.514642	2.68522	0.355779	1
ENSMUSG00000035637.14	Grhpr	1603	protein_coding	76238	0.534729	0.534932	4.93695	0.356034	1
ENSMUSG00000045730.3	Adrb2	2143	protein_coding	11555	-0.510109	-0.510569	3.18753	0.356039	1
ENSMUSG00000050122.18	Vwa3b	5386	protein_coding	70853	0.545356	0.549502	0.875953	0.356289	1
ENSMUSG00000025001.11	Hells	7205	protein_coding	15201	0.528067	0.528199	6.40746	0.356317	1
ENSMUSG00000114190.1	4930556H04Rik	1675	TEC	75842	0.59452	0.599522	0.648512	0.357074	1
ENSMUSG00000097493.3	9930014A18Rik	7043	processed_transcript	320469	0.510641	0.513224	1.23526	0.357113	1
ENSMUSG00000105804.1	Gm43654	3417	TEC	NA	0.517304	0.520962	0.799364	0.358191	1
ENSMUSG00000028587.18	Orc1	3479	protein_coding	18392	0.610601	0.611895	3.1235	0.358349	1
ENSMUSG00000023505.13	Cdca3	2866	protein_coding	14793	0.509059	0.509286	5.30164	0.35849	1
ENSMUSG00000015289.4	Lage3	2021	protein_coding	66192	0.517664	0.518997	2.01291	0.359047	1
ENSMUSG00000032712.16	2810474O19Rik	9629	protein_coding	NA	-0.525783	-0.525799	8.24813	0.360276	1
ENSMUSG00000049916.10	2610318N02Rik	1299	protein_coding	70458	0.541695	0.542994	2.85324	0.360524	1
ENSMUSG00000102672.1	Gm37105	2085	TEC	NA	-0.510003	-0.512249	1.34528	0.361075	1
ENSMUSG00000097284.7	4930480K23Rik	3755	lincRNA	75016	0.505698	0.510338	0.50996	0.361224	1
ENSMUSG00000021493.15	Pdlim7	4849	protein_coding	67399	0.509162	0.509956	2.66642	0.361709	1
ENSMUSG00000046341.5	Gm11223	450	processed_pseudogene	100039888	0.517604	0.519503	1.89811	0.362063	1
ENSMUSG00000069267.2	Hist1h3b	620	protein_coding	NA	0.513029	0.513093	7.52871	0.362302	1
ENSMUSG00000044770.14	Scml4	7725	protein_coding	268297	-0.504161	-0.504312	4.8473	0.362795	1
ENSMUSG00000104641.1	Gm43290	1557	TEC	NA	-0.518597	-0.52782	-0.290737	0.36295	1
ENSMUSG00000050335.17	Lgals3	1858	protein_coding	16854	0.525275	0.525349	6.05216	0.363552	1
ENSMUSG00000004187.10	Kifc2	3143	protein_coding	16581	-0.516247	-0.517334	2.19912	0.36369	1
ENSMUSG00000103046.1	Gm37309	1639	TEC	NA	-0.504271	-0.509554	0.410934	0.363699	1
ENSMUSG00000029910.14	Mad2l1	8390	protein_coding	56150	0.506951	0.507141	5.27715	0.363857	1
ENSMUSG00000044339.12	Alkbh2	1115	protein_coding	231642	0.526078	0.527897	1.55786	0.363986	1
ENSMUSG00000007646.13	Rad51c	4384	protein_coding	114714	0.510376	0.513014	1.33402	0.364127	1
ENSMUSG00000105699.1	Gm43703	763	lincRNA	NA	0.498219	0.502271	0.407723	0.364259	1
ENSMUSG00000022793.16	B4galt4	3032	protein_coding	56375	0.510306	0.51089	3.19808	0.364442	1
ENSMUSG00000029454.15	Mapkapk5	3195	protein_coding	17165	-0.497641	-0.501828	0.381325	0.365301	1
ENSMUSG00000046546.3	Fam43a	3075	protein_coding	224093	0.515931	0.518902	1.08266	0.36545	1
ENSMUSG00000039748.11	Exo1	8422	protein_coding	26909	0.530291	0.530779	4.51379	0.365873	1
ENSMUSG00000019312.10	Grb7	3365	protein_coding	14786	0.510672	0.514068	1.19771	0.366312	1
ENSMUSG00000103284.1	3110080O07Rik	1021	TEC	73241	-0.497521	-0.501851	0.721421	0.367102	1
ENSMUSG00000073700.3	Klhl21	3986	protein_coding	242785	-0.54953	-0.549819	4.18875	0.36714	1
ENSMUSG00000104612.1	Gm42449	2258	TEC	NA	-0.502636	-0.503589	2.56946	0.367619	1
ENSMUSG00000028678.13	Kif2c	4363	protein_coding	73804	0.499687	0.499918	5.21758	0.367647	1
ENSMUSG00000003418.11	St8sia6	7664	protein_coding	241230	-0.537013	-0.53726	4.24226	0.368151	1
ENSMUSG00000099250.1	Rn7s2	300	misc_RNA	103949	0.519578	0.524915	0.55552	0.368597	1
ENSMUSG00000038539.15	Atf5	1993	protein_coding	107503	0.508605	0.512401	0.483838	0.368716	1
ENSMUSG00000058881.12	Zfp516	7817	protein_coding	329003	0.509559	0.511471	1.69606	0.369	1
ENSMUSG00000024989.14	Cep55	2778	protein_coding	74107	0.498739	0.498932	5.44985	0.369317	1
ENSMUSG00000026669.14	Mcm10	7692	protein_coding	70024	0.514383	0.514698	5.09875	0.369586	1
ENSMUSG00000038451.13	Spsb2	1658	protein_coding	14794	-0.49442	-0.499925	0.246507	0.369661	1
ENSMUSG00000042213.17	Zfand4	4181	protein_coding	67492	0.53727	0.540574	1.14855	0.369704	1
ENSMUSG00000086533.2	Mypopos	3118	antisense_RNA	102636709	-0.532909	-0.533498	3.22563	0.370145	1
ENSMUSG00000031066.10	Usp11	4732	protein_coding	236733	0.501124	0.503607	1.17369	0.370268	1
ENSMUSG00000112790.1	Gm33378	2758	TEC	102636264	-0.49035	-0.497643	-0.245616	0.370317	1
ENSMUSG00000055725.11	Paqr3	7566	protein_coding	231474	0.49763	0.500675	0.695153	0.370702	1
ENSMUSG00000048856.9	Slc25a47	2985	protein_coding	104910	0.492676	0.497269	0.244033	0.370734	1
ENSMUSG00000007867.9	Ift43	1651	protein_coding	76411	0.50478	0.509572	0.169442	0.371307	1
ENSMUSG00000003779.15	Kif20a	3796	protein_coding	19348	0.497982	0.498104	6.16976	0.371349	1
ENSMUSG00000078716.9	Tmem8b	5553	protein_coding	242409	0.502483	0.505233	0.896826	0.37156	1
ENSMUSG00000063564.13	Col23a1	5736	protein_coding	237759	0.613326	0.617378	0.713381	0.371888	1
ENSMUSG00000041298.15	Katnal1	10496	protein_coding	231912	0.523437	0.524329	2.60599	0.372204	1
ENSMUSG00000025498.15	Irf7	3776	protein_coding	54123	-0.498695	-0.499099	3.43982	0.372229	1
ENSMUSG00000028378.6	Ptgr1	2296	protein_coding	67103	0.497732	0.500187	1.22451	0.372239	1
ENSMUSG00000047407.17	Tgif1	5625	protein_coding	21815	-0.497771	-0.49799	4.27615	0.372556	1
ENSMUSG00000069892.9	9930111J21Rik2	7017	protein_coding	245240	-0.523237	-0.523336	5.62307	0.37303	1
ENSMUSG00000034282.3	Evpl	6384	protein_coding	14027	-0.500413	-0.503986	1.40485	0.37408	1
ENSMUSG00000007837.11	Prrg2	2581	protein_coding	65116	0.521415	0.525368	0.379516	0.374743	1
ENSMUSG00000037725.8	Ckap2	3215	protein_coding	80986	0.494161	0.49446	4.79109	0.37512	1
ENSMUSG00000107118.1	Gm42986	3385	TEC	NA	-0.496877	-0.498812	1.46938	0.375338	1
ENSMUSG00000023940.14	Sgo1	3810	protein_coding	72415	0.502724	0.50291	5.41769	0.375398	1
ENSMUSG00000005043.13	Sgsh	4414	protein_coding	27029	-0.52098	-0.521265	4.17081	0.375534	1
ENSMUSG00000029650.10	Slc46a3	2458	protein_coding	71706	-0.500673	-0.503006	1.1239	0.375621	1
ENSMUSG00000051236.13	Msrb3	4048	protein_coding	320183	0.573413	0.574694	3.07424	0.375623	1
ENSMUSG00000027496.15	Aurka	2531	protein_coding	20878	0.494144	0.49448	4.4725	0.375724	1
ENSMUSG00000029414.11	Kntc1	7983	protein_coding	208628	0.507044	0.507255	5.74581	0.375831	1
ENSMUSG00000030246.11	Ldhb	1570	protein_coding	16832	0.51362	0.514188	3.2896	0.376073	1
ENSMUSG00000030346.16	Rad51ap1	4813	protein_coding	19362	0.504079	0.504581	4.36642	0.376299	1
ENSMUSG00000020423.6	Btg2	2743	protein_coding	12227	-0.499344	-0.499367	7.31029	0.376709	1
ENSMUSG00000036377.18	C530008M17Rik	12305	protein_coding	NA	0.571204	0.573777	0.995369	0.376745	1
ENSMUSG00000002799.6	Jag2	6965	protein_coding	16450	0.494934	0.495797	2.61151	0.37702	1
ENSMUSG00000028245.15	Nsmaf	8368	protein_coding	18201	0.552087	0.552166	6.06763	0.377559	1
ENSMUSG00000041498.13	Kif14	10358	protein_coding	381293	0.492398	0.492559	5.74955	0.378645	1
ENSMUSG00000111118.1	Gm6545	1786	processed_pseudogene	625046	0.509598	0.510496	2.53118	0.378731	1
ENSMUSG00000040183.13	Ankrd6	5477	protein_coding	140577	0.502176	0.506074	0.456663	0.378828	1
ENSMUSG00000062456.3	Rpl9-ps6	691	protein_coding	100042823	-0.515561	-0.516778	2.21201	0.37908	1
ENSMUSG00000038763.12	Alpk3	6445	protein_coding	116904	0.575876	0.581186	0.248685	0.379142	1
ENSMUSG00000028044.6	Cks1b	1126	protein_coding	54124	0.492517	0.492867	4.62607	0.379398	1
ENSMUSG00000021779.17	Thrb	7403	protein_coding	21834	0.506383	0.507211	2.60986	0.379624	1
ENSMUSG00000024027.7	Glp1r	1480	protein_coding	14652	-0.503374	-0.504726	2.0044	0.379815	1
ENSMUSG00000113094.1	AC159649.1	977	sense_intronic	NA	-0.488341	-0.491942	0.530313	0.380011	1
ENSMUSG00000040441.10	Slc26a10	4027	protein_coding	216441	0.520771	0.521348	3.11163	0.38008	1
ENSMUSG00000105304.1	Gm43696	6071	sense_intronic	NA	-0.485297	-0.489851	0.591334	0.380482	1
ENSMUSG00000028047.11	Thbs3	4823	protein_coding	21827	0.543205	0.54886	0.186765	0.381013	1
ENSMUSG00000032417.10	Rwdd2a	1380	protein_coding	69519	-0.487525	-0.489779	1.09167	0.38109	1
ENSMUSG00000068220.5	Lgals1	800	protein_coding	16852	0.506717	0.506739	8.1006	0.381405	1
ENSMUSG00000054582.4	Pabpc1l	2724	protein_coding	381404	0.491346	0.495862	0.188038	0.381838	1
ENSMUSG00000024006.16	Stk38	8489	protein_coding	106504	-0.547782	-0.547815	7.36858	0.38224	1
ENSMUSG00000085779.1	Atcayos	4375	antisense_RNA	69678	0.624934	0.630345	0.495067	0.382513	1
ENSMUSG00000069268.4	Hist1h2bf	461	protein_coding	NA	0.493123	0.49358	4.27008	0.383372	1
ENSMUSG00000089757.1	Gm16334	694	processed_transcript	NA	-0.48434	-0.487561	0.870998	0.383759	1
ENSMUSG00000032009.8	Sesn3	15269	protein_coding	75747	-0.51947	-0.519495	7.5178	0.383782	1
ENSMUSG00000075256.9	Cerkl	5284	protein_coding	228094	0.508011	0.509141	2.19032	0.383966	1
ENSMUSG00000026495.8	Efcab2	4151	protein_coding	68226	0.484631	0.486881	1.14782	0.384013	1
ENSMUSG00000082247.1	Gm16074	444	processed_pseudogene	100416455	0.527505	0.533515	0.0445377	0.384178	1
ENSMUSG00000001228.14	Uhrf1	4259	protein_coding	18140	0.539452	0.539555	7.09729	0.384216	1
ENSMUSG00000040495.4	Chrm4	1440	protein_coding	12672	0.493592	0.49536	1.51977	0.384566	1
ENSMUSG00000028702.15	Rad54l	7706	protein_coding	19366	0.487216	0.487553	4.7258	0.385941	1
ENSMUSG00000028549.17	Itgb3bp	4632	protein_coding	67733	0.520368	0.521793	1.87695	0.386183	1
ENSMUSG00000025888.5	Casp1	1497	protein_coding	12362	0.516622	0.51794	2.27763	0.386268	1
ENSMUSG00000059326.6	Csf2ra	1849	protein_coding	12982	0.48964	0.491193	1.85787	0.386269	1
ENSMUSG00000077323.1	Rnu11	134	snRNA	353373	-0.492746	-0.493397	3.51998	0.386338	1
ENSMUSG00000025500.12	Lmntd2	2128	protein_coding	72000	0.492148	0.494208	1.30873	0.386406	1
ENSMUSG00000024675.19	Ms4a4c	1751	protein_coding	64380	0.512547	0.513696	2.45178	0.387238	1
ENSMUSG00000046550.8	Spin2c	1377	protein_coding	278240	-0.523715	-0.524501	2.73872	0.387914	1
ENSMUSG00000112229.1	AC122197.1	2142	sense_intronic	NA	-0.49032	-0.492043	1.57032	0.388004	1
ENSMUSG00000058216.12	Gstp3	709	protein_coding	225884	0.544375	0.544555	4.88249	0.388127	1
ENSMUSG00000087424.1	5730405O15Rik	1836	processed_transcript	70489	0.566349	0.573359	-0.0639178	0.388135	1
ENSMUSG00000076795.6	Trav8d-2	337	TR_V_gene	667604	0.489828	0.494212	0.223426	0.388174	1
ENSMUSG00000097579.1	Gm26799	1361	lincRNA	105242738	-0.481331	-0.483399	1.14343	0.3882	1
ENSMUSG00000037849.8	Ifi206	3054	protein_coding	102639543	-0.484158	-0.484257	5.31877	0.388274	1
ENSMUSG00000098973.1	Mir6236	123	miRNA	102465959	-0.488594	-0.488597	10.441	0.388617	1
ENSMUSG00000101523.1	Gm10031	2653	protein_coding	NA	-0.481467	-0.48442	0.793597	0.388761	1
ENSMUSG00000024677.13	Ms4a6b	4485	protein_coding	69774	-0.55046	-0.550479	8.11143	0.388824	1
ENSMUSG00000032198.9	Dock6	8782	protein_coding	319899	0.531126	0.533009	1.641	0.389142	1
ENSMUSG00000021556.12	Golm1	4424	protein_coding	105348	-0.548008	-0.54808	6.20497	0.389357	1
ENSMUSG00000026622.15	Nek2	4516	protein_coding	18005	0.48377	0.483954	5.48174	0.389431	1
ENSMUSG00000061723.18	Tnnt3	1583	protein_coding	21957	-0.486172	-0.488622	1.13563	0.389472	1
ENSMUSG00000002997.15	Prkar2b	3652	protein_coding	19088	0.481077	0.482033	2.66689	0.389641	1
ENSMUSG00000036390.8	Gadd45a	1764	protein_coding	13197	-0.484992	-0.485865	2.38357	0.389733	1
ENSMUSG00000037129.7	Tmprss13	3245	protein_coding	214531	0.479543	0.482531	1.03588	0.38981	1
ENSMUSG00000034906.15	Ncaph	4307	protein_coding	215387	0.482038	0.48219	5.98834	0.389829	1
ENSMUSG00000015880.13	Ncapg	7066	protein_coding	54392	0.482067	0.482188	6.24303	0.390425	1
ENSMUSG00000084128.10	Esrp2	4340	protein_coding	77411	-0.489736	-0.491911	1.21742	0.39051	1
ENSMUSG00000021190.14	Lgmn	2323	protein_coding	19141	-0.480407	-0.481241	2.356	0.390965	1
ENSMUSG00000027082.15	Tfpi	5463	protein_coding	21788	0.508734	0.509964	2.12394	0.391084	1
ENSMUSG00000083910.1	Gm13604	482	processed_pseudogene	105244187	0.493371	0.499542	0.363765	0.391341	1
ENSMUSG00000113571.1	AC122314.1	2239	TEC	NA	-0.493777	-0.500151	0.0589742	0.391679	1
ENSMUSG00000040189.17	Ccdc114	6086	protein_coding	NA	0.503486	0.507209	0.586858	0.391867	1
ENSMUSG00000045273.8	Cenph	1784	protein_coding	26886	0.490929	0.491707	3.54391	0.391978	1
ENSMUSG00000099517.2	Hist1h3g	530	protein_coding	NA	0.498407	0.498639	5.59098	0.391988	1
ENSMUSG00000024544.8	Ldlrad4	2493	protein_coding	52662	-0.489236	-0.489363	4.97383	0.392652	1
ENSMUSG00000045095.16	Magi1	10579	protein_coding	14924	0.47802	0.48018	1.09737	0.392678	1
ENSMUSG00000074657.5	Kif5a	6990	protein_coding	16572	0.637178	0.642184	0.625795	0.392915	1
ENSMUSG00000033355.6	Rtp4	2131	protein_coding	67775	-0.485324	-0.486046	2.68496	0.393485	1
ENSMUSG00000025646.8	Atrip	5338	protein_coding	235610	-0.477365	-0.48098	0.606178	0.393616	1
ENSMUSG00000037313.16	Tacc3	3552	protein_coding	21335	0.478359	0.478482	6.08737	0.395034	1
ENSMUSG00000110791.1	AC113059.2	3016	TEC	NA	-0.471692	-0.478165	-0.203922	0.3951	1
ENSMUSG00000047757.16	Fancb	2983	protein_coding	237211	0.476912	0.478261	2.41213	0.39522	1
ENSMUSG00000032586.9	Traip	6281	protein_coding	22036	0.479082	0.479683	3.56834	0.395632	1
ENSMUSG00000084408.1	Gm11870	1322	processed_pseudogene	102631758	-0.511152	-0.518154	-0.0782167	0.396035	1
ENSMUSG00000070282.6	3000002C10Rik	3981	transcribed_processed_pseudogene	378954	0.473033	0.477213	0.326876	0.396044	1
ENSMUSG00000107197.1	Gm43312	2466	TEC	NA	-0.475385	-0.480744	0.0089616	0.396071	1
ENSMUSG00000036186.5	Fam69b	2476	protein_coding	NA	0.476229	0.479484	0.808863	0.396324	1
ENSMUSG00000068264.11	Ap5s1	1660	protein_coding	69596	-0.515278	-0.516586	2.09367	0.39633	1
ENSMUSG00000036168.15	Ccdc38	4305	protein_coding	237465	-0.475696	-0.477315	1.64598	0.396338	1
ENSMUSG00000072437.3	Nanos1	3927	protein_coding	332397	0.497051	0.497566	3.19534	0.396405	1
ENSMUSG00000045231.4	BC106179	4128	protein_coding	320099	-0.494517	-0.496236	1.53633	0.39649	1
ENSMUSG00000046993.6	Gm5637	1119	processed_pseudogene	434782	0.472873	0.477822	0.0350839	0.396556	1
ENSMUSG00000103123.1	Gm37390	872	TEC	NA	-0.471729	-0.475974	0.790455	0.396568	1
ENSMUSG00000024869.10	Nudt8	3904	protein_coding	66387	-0.481789	-0.486891	0.13151	0.396628	1
ENSMUSG00000020135.13	Apc2	11281	protein_coding	23805	0.608242	0.612247	0.903117	0.396944	1
ENSMUSG00000081281.1	Gm6274	797	processed_pseudogene	NA	-0.471205	-0.475893	0.122551	0.396976	1
ENSMUSG00000110744.1	Gm5171	1415	processed_pseudogene	382354	0.526877	0.535109	-0.108936	0.396996	1
ENSMUSG00000113128.1	AC139323.1	1040	TEC	NA	0.505522	0.510468	0.669831	0.397489	1
ENSMUSG00000032397.7	Tipin	1869	protein_coding	66131	0.476161	0.476342	5.43983	0.397522	1
ENSMUSG00000087206.1	Gm16175	248	antisense_RNA	NA	0.516964	0.526846	-0.294959	0.397572	1
ENSMUSG00000025747.12	Tyms	6089	protein_coding	22171	0.487322	0.487609	5.03251	0.397584	1
ENSMUSG00000017499.15	Cdc6	5229	protein_coding	23834	0.505091	0.505496	4.71913	0.39762	1
ENSMUSG00000042029.7	Ncapg2	9939	protein_coding	76044	0.480332	0.480423	6.98867	0.397868	1
ENSMUSG00000062591.5	Tubb4a	2228	protein_coding	22153	0.478977	0.479936	2.58069	0.398163	1
ENSMUSG00000022297.15	Fzd6	4818	protein_coding	14368	0.481282	0.484421	0.765791	0.398183	1
ENSMUSG00000041859.10	Mcm3	3752	protein_coding	17215	0.47558	0.47562	7.69861	0.398499	1
ENSMUSG00000062861.8	Zfp28	4976	protein_coding	22690	0.484214	0.485228	2.54985	0.39893	1
ENSMUSG00000033102.15	Cdc14b	9179	protein_coding	218294	-0.505477	-0.505892	3.45188	0.399185	1
ENSMUSG00000048911.15	Rnf24	6801	protein_coding	51902	0.476857	0.47877	1.2614	0.399245	1
ENSMUSG00000028312.19	Smc2	5478	protein_coding	14211	0.473723	0.473771	7.54002	0.400338	1
ENSMUSG00000007021.4	Syngr3	2071	protein_coding	20974	0.469917	0.475244	0.358976	0.400436	1
ENSMUSG00000102670.1	Gm37436	1085	TEC	NA	-0.479326	-0.485231	0.0143504	0.401177	1
ENSMUSG00000022797.15	Tfrc	6185	protein_coding	22042	0.485729	0.485747	8.61602	0.40138	1
ENSMUSG00000067199.4	Frat1	2614	protein_coding	14296	-0.475902	-0.476491	2.91461	0.401754	1
ENSMUSG00000026672.11	Optn	3753	protein_coding	71648	0.473376	0.474583	1.97451	0.402035	1
ENSMUSG00000055541.17	Lair1	7475	protein_coding	52855	-0.511611	-0.512013	3.51714	0.402075	1
ENSMUSG00000107171.1	Gm42572	3378	TEC	NA	-0.47747	-0.478766	1.97033	0.402208	1
ENSMUSG00000022468.11	Endou	2718	protein_coding	19011	0.515303	0.522244	-0.124167	0.403474	1
ENSMUSG00000063646.16	Jakmip1	8586	protein_coding	76071	-0.521338	-0.52137	7.1971	0.404344	1
ENSMUSG00000000958.10	Slc7a7	3315	protein_coding	20540	0.558685	0.565173	0.536148	0.40475	1
ENSMUSG00000041488.16	Stx3	5711	protein_coding	20908	0.576126	0.584058	0.174527	0.404808	1
ENSMUSG00000084790.1	Gm15879	1023	antisense_RNA	102640095	-0.477321	-0.479411	1.41542	0.405093	1
ENSMUSG00000089736.2	Tgfbr3l	2930	protein_coding	100044509	-0.46656	-0.469685	0.63742	0.40539	1
ENSMUSG00000026773.19	Pfkfb3	7561	protein_coding	170768	0.513259	0.513336	6.3342	0.405889	1
ENSMUSG00000014791.10	Elmo3	3485	protein_coding	234683	-0.469297	-0.471241	1.59449	0.406307	1
ENSMUSG00000023036.14	Pcdhgc4	5596	protein_coding	93707	0.473905	0.477927	0.414992	0.406495	1
ENSMUSG00000097729.2	2310015A10Rik	2330	processed_transcript	69548	0.478917	0.480132	2.06046	0.406698	1
ENSMUSG00000017390.15	Aldoc	3263	protein_coding	11676	0.477332	0.477412	6.25923	0.40712	1
ENSMUSG00000033720.12	Sfxn5	9635	protein_coding	94282	0.46642	0.469757	0.50457	0.407189	1
ENSMUSG00000050132.13	Sarm1	5629	protein_coding	237868	-0.508492	-0.51582	0.346583	0.40723	1
ENSMUSG00000026039.9	Sgo2a	7007	protein_coding	68549	0.471415	0.471646	5.21036	0.407697	1
ENSMUSG00000043487.4	Acot6	6413	protein_coding	217700	0.490201	0.494136	0.520615	0.407837	1
ENSMUSG00000025203.5	Scd2	5453	protein_coding	20250	0.483564	0.483577	9.054	0.407895	1
ENSMUSG00000109536.1	9330162G02Rik	30942	TEC	NA	0.495065	0.497252	1.02402	0.408059	1
ENSMUSG00000110556.1	Gm45762	2619	TEC	NA	-0.47078	-0.473158	1.0569	0.408112	1
ENSMUSG00000069114.8	Zbtb10	7414	protein_coding	229055	0.47433	0.475114	2.73913	0.408568	1
ENSMUSG00000029186.12	Pi4k2b	3760	protein_coding	67073	0.504117	0.504844	2.97328	0.408915	1
ENSMUSG00000076494.1	Trbj2-3	49	TR_J_gene	100125257	-0.461291	-0.465978	0.276485	0.408968	1
ENSMUSG00000113792.1	Gm10933	1861	TEC	100169866	0.463701	0.466259	0.965242	0.409443	1
ENSMUSG00000027078.14	Ube2l6	1996	protein_coding	56791	0.498859	0.499786	2.54362	0.410534	1
ENSMUSG00000023045.12	Soat2	2218	protein_coding	223920	0.470971	0.474248	0.554832	0.410625	1
ENSMUSG00000022323.11	Rida	3192	protein_coding	15473	0.502374	0.503389	2.3109	0.410708	1
ENSMUSG00000058290.3	Espl1	6630	protein_coding	105988	0.465762	0.465928	5.80621	0.411003	1
ENSMUSG00000055322.15	Tns1	16010	protein_coding	21961	0.538091	0.538197	5.6336	0.411008	1
ENSMUSG00000094595.1	Fsbp	4358	protein_coding	100503583	0.562762	0.570564	-0.00503871	0.41125	1
ENSMUSG00000030047.14	Arhgap25	4434	protein_coding	232201	-0.535293	-0.535365	6.13958	0.411508	1
ENSMUSG00000055407.14	Map6	9152	protein_coding	17760	0.534615	0.534733	5.59147	0.411932	1
ENSMUSG00000049044.16	Rapgef4	6677	protein_coding	56508	-0.463503	-0.465021	1.98008	0.412398	1
ENSMUSG00000048922.18	Cdca2	5715	protein_coding	108912	0.466564	0.466739	5.4405	0.413237	1
ENSMUSG00000106757.1	Gm43482	1861	TEC	NA	-0.465152	-0.470134	0.171775	0.413566	1
ENSMUSG00000099025.1	Gm27162	2478	lincRNA	330917	0.494392	0.495496	2.24133	0.413863	1
ENSMUSG00000069310.4	Hist1h3c	630	protein_coding	NA	0.46264	0.46279	5.9325	0.41404	1
ENSMUSG00000107048.1	Gm43807	1781	sense_intronic	NA	0.46935	0.475053	0.0960752	0.414334	1
ENSMUSG00000033752.7	Mnd1	875	protein_coding	76915	0.468425	0.471111	1.17731	0.415563	1
ENSMUSG00000111030.1	AC151971.2	909	TEC	NA	-0.458978	-0.462972	0.367378	0.415846	1
ENSMUSG00000054091.9	1810037I17Rik	1160	protein_coding	67704	0.506045	0.506492	3.60905	0.416756	1
ENSMUSG00000097217.1	Gm26549	1209	lincRNA	NA	-0.460756	-0.464601	0.428906	0.416818	1
ENSMUSG00000084792.1	1700056N10Rik	1043	lincRNA	73392	-0.45803	-0.459915	1.58654	0.416879	1
ENSMUSG00000020653.12	Klf11	4340	protein_coding	194655	-0.491496	-0.491932	3.42758	0.417508	1
ENSMUSG00000022422.13	Dscc1	4429	protein_coding	72107	0.480291	0.481426	2.92978	0.417591	1
ENSMUSG00000106341.1	Gm43330	2153	sense_intronic	NA	-0.467508	-0.469677	1.27441	0.41768	1
ENSMUSG00000058099.15	Nfam1	3222	protein_coding	74039	-0.468645	-0.475823	0.141981	0.417684	1
ENSMUSG00000102744.1	5830444F18Rik	1992	TEC	320804	-0.459377	-0.460106	2.51081	0.417859	1
ENSMUSG00000025466.19	Fuom	3272	protein_coding	69064	0.456794	0.459551	0.844693	0.417977	1
ENSMUSG00000039431.16	Mtmr7	4454	protein_coding	54384	0.462335	0.46547	0.937706	0.418203	1
ENSMUSG00000022236.10	Ropn1l	957	protein_coding	252967	0.459672	0.464551	0.195187	0.418236	1
ENSMUSG00000097321.5	1700028E10Rik	6927	processed_transcript	625175	0.470488	0.472476	1.36052	0.418379	1
ENSMUSG00000026589.14	Sec16b	5410	protein_coding	89867	0.464819	0.470311	0.0465495	0.418503	1
ENSMUSG00000102561.1	Gm37039	2485	TEC	NA	0.46669	0.467827	2.24543	0.419059	1
ENSMUSG00000020914.17	Top2a	9013	protein_coding	21973	0.458735	0.458747	9.74693	0.419088	1
ENSMUSG00000024013.14	Fgd2	4134	protein_coding	26382	-0.512251	-0.512853	3.10954	0.419508	1
ENSMUSG00000020601.8	Trib2	4335	protein_coding	217410	-0.498285	-0.498316	7.21073	0.419771	1
ENSMUSG00000029047.13	Pex10	3298	protein_coding	668173	-0.481201	-0.482556	1.91423	0.419827	1
ENSMUSG00000031137.17	Fgf13	4019	protein_coding	14168	-0.473836	-0.474501	2.92127	0.420131	1
ENSMUSG00000074476.6	Spc24	2573	protein_coding	67629	0.458157	0.458479	4.63429	0.421014	1
ENSMUSG00000029699.13	Ssc4d	2976	protein_coding	109267	0.480994	0.484666	0.410377	0.421046	1
ENSMUSG00000097138.1	Gm26625	2538	lincRNA	NA	0.462849	0.464697	1.49487	0.421055	1
ENSMUSG00000028033.16	Kcnq5	7689	protein_coding	226922	0.50432	0.504606	4.20414	0.421639	1
ENSMUSG00000029270.10	Fam69a	2892	protein_coding	NA	-0.535595	-0.535883	4.19555	0.421735	1
ENSMUSG00000046179.17	E2f8	5443	protein_coding	108961	0.472205	0.472404	5.75884	0.421834	1
ENSMUSG00000046731.4	Kctd11	3146	protein_coding	216858	0.465076	0.466915	1.39059	0.422669	1
ENSMUSG00000070709.12	Zfp974	7518	protein_coding	73430	-0.534655	-0.541293	0.465455	0.422961	1
ENSMUSG00000061615.2	Hist1h2ab	473	protein_coding	NA	0.454565	0.454794	5.35427	0.423289	1
ENSMUSG00000072980.3	Oip5	1778	protein_coding	70645	0.452684	0.453652	2.83528	0.424098	1
ENSMUSG00000045410.18	Akr1e1	3640	protein_coding	56043	0.525074	0.525785	2.86357	0.424258	1
ENSMUSG00000039450.11	Dcxr	1144	protein_coding	67880	0.501193	0.501861	2.89838	0.424551	1
ENSMUSG00000072082.6	Ccnf	3099	protein_coding	12449	0.453338	0.453589	5.21816	0.424889	1
ENSMUSG00000076839.3	Trav13-1	331	TR_V_gene	100126469	-0.46272	-0.465509	0.796432	0.42492	1
ENSMUSG00000113555.1	Gm10095	483	processed_pseudogene	100042650	0.449606	0.455579	-0.0250106	0.425158	1
ENSMUSG00000046145.7	1700018M17Rik	456	pseudogene	72245	-0.46523	-0.47153	-0.138915	0.426474	1
ENSMUSG00000030588.12	Yif1b	1363	protein_coding	77254	0.484571	0.484938	3.84196	0.426503	1
ENSMUSG00000110185.1	Igip	1417	protein_coding	109169	-0.452664	-0.454515	1.78222	0.426576	1
ENSMUSG00000027489.15	Necab3	2548	protein_coding	56846	0.453326	0.456588	0.731905	0.426585	1
ENSMUSG00000036427.5	Gpi1	6452	protein_coding	14751	0.511325	0.511337	8.98935	0.426976	1
ENSMUSG00000113557.1	AC153143.2	1804	TEC	NA	-0.450933	-0.452597	1.44809	0.426988	1
ENSMUSG00000066677.12	Ifi208	5258	protein_coding	100033459	-0.470218	-0.470364	4.84849	0.426993	1
ENSMUSG00000102973.1	E430014B02Rik	3156	TEC	320908	-0.454656	-0.455561	2.39438	0.427661	1
ENSMUSG00000054676.15	1600014C10Rik	3949	protein_coding	72244	-0.509534	-0.5097	4.80612	0.4281	1
ENSMUSG00000075555.11	Gm10863	1838	antisense_RNA	100041655	0.471169	0.473101	1.3231	0.428287	1
ENSMUSG00000019214.13	Chtf18	4584	protein_coding	214901	0.459152	0.459644	4.08369	0.428844	1
ENSMUSG00000051235.10	Gen1	7763	protein_coding	209334	0.449253	0.449622	4.41612	0.429595	1
ENSMUSG00000085148.1	Mir22hg	1924	processed_transcript	100042498	0.470152	0.472619	1.26034	0.429633	1
ENSMUSG00000103216.1	Gm37248	3174	TEC	NA	-0.450492	-0.451065	3.04708	0.429692	1
ENSMUSG00000069713.2	4933406P04Rik	1789	lincRNA	74420	-0.44531	-0.44945	0.312142	0.429846	1
ENSMUSG00000069309.2	Hist1h2an	393	protein_coding	NA	0.450328	0.450443	6.3423	0.430456	1
ENSMUSG00000028367.5	Txn1	1051	protein_coding	22166	0.490233	0.490319	6.11533	0.430954	1
ENSMUSG00000031144.15	Syp	5211	protein_coding	20977	0.496857	0.498972	1.22023	0.431045	1
ENSMUSG00000106798.1	Gm43275	1020	TEC	NA	-0.459653	-0.463713	0.444026	0.431083	1
ENSMUSG00000105109.1	Gm44297	141	miRNA	NA	0.573157	0.582271	-0.105044	0.431198	1
ENSMUSG00000081111.3	Gm5913	1399	processed_pseudogene	546090	0.446062	0.448427	1.15521	0.431201	1
ENSMUSG00000056481.6	Cd248	2560	protein_coding	70445	0.446408	0.447659	2.71101	0.431202	1
ENSMUSG00000050271.12	Prag1	9606	protein_coding	244418	-0.508207	-0.508349	5.20267	0.431235	1
ENSMUSG00000094286.1	Gm12424	447	processed_pseudogene	NA	-0.566262	-0.577755	-0.399821	0.431269	1
ENSMUSG00000030978.10	Rrm1	11012	protein_coding	20133	0.448774	0.44883	7.28659	0.431323	1
ENSMUSG00000106175.1	Gm44313	138	miRNA	NA	0.474955	0.479883	0.18622	0.431537	1
ENSMUSG00000071708.11	Sms	6010	protein_coding	20603	0.517563	0.517816	4.37655	0.431559	1
ENSMUSG00000029720.9	Gm20605	4464	protein_coding	100316903	-0.452071	-0.454953	0.726006	0.431573	1
ENSMUSG00000022676.6	Snai2	2031	protein_coding	20583	0.443691	0.448372	0.216269	0.432085	1
ENSMUSG00000092277.1	Gm19684	1611	protein_coding	100503422	-0.444257	-0.448179	0.307342	0.432196	1
ENSMUSG00000050212.4	Eva1b	1942	protein_coding	230752	0.466258	0.466423	5.14001	0.432849	1
ENSMUSG00000046807.10	Lrrc75b	4603	protein_coding	192734	-0.451956	-0.454052	1.30029	0.43317	1
ENSMUSG00000036995.7	Asap3	4225	protein_coding	230837	0.486209	0.491492	0.283772	0.433236	1
ENSMUSG00000106847.1	Peg13	4725	sense_intronic	353342	-0.45253	-0.452927	3.34355	0.433405	1
ENSMUSG00000034799.16	Unc13a	12623	protein_coding	382018	0.447478	0.447682	5.24804	0.433829	1
ENSMUSG00000103779.1	Gm36931	4801	TEC	NA	-0.478153	-0.478545	3.66138	0.4352	1
ENSMUSG00000104925.1	Gm43061	2241	sense_intronic	NA	-0.439422	-0.444714	0.0322569	0.435211	1
ENSMUSG00000050240.14	Hic2	6354	protein_coding	58180	0.460593	0.462159	1.65494	0.435311	1
ENSMUSG00000027323.10	Rad51	6649	protein_coding	19361	0.457538	0.457813	5.21149	0.435361	1
ENSMUSG00000055994.15	Nod2	5014	protein_coding	257632	0.44421	0.446503	1.12779	0.435438	1
ENSMUSG00000037544.14	Dlgap5	6805	protein_coding	218977	0.465278	0.465403	5.95076	0.435611	1
ENSMUSG00000031563.8	Wwc2	13784	protein_coding	52357	-0.455797	-0.459232	1.09251	0.435672	1
ENSMUSG00000097207.7	6030443J06Rik	7595	lincRNA	320719	0.458582	0.46217	0.466938	0.435732	1
ENSMUSG00000021366.8	Hivep1	9294	protein_coding	110521	0.516475	0.51655	6.1208	0.435853	1
ENSMUSG00000021262.15	Evl	2940	protein_coding	14026	-0.489012	-0.489048	6.97473	0.435885	1
ENSMUSG00000091722.2	Siah3	4472	protein_coding	380918	-0.777262	-0.783287	0.921107	0.436103	1
ENSMUSG00000097204.2	Gm17690	3469	antisense_RNA	100504127	0.489474	0.492081	0.782438	0.436451	1
ENSMUSG00000058626.16	Capn11	2708	protein_coding	268958	0.455717	0.460167	0.755193	0.436487	1
ENSMUSG00000101365.1	Gm19325	3382	lincRNA	100502694	0.441624	0.443592	1.53242	0.436909	1
ENSMUSG00000077457.1	Snord65	72	snoRNA	100217444	0.440649	0.443282	1.00651	0.437878	1
ENSMUSG00000040254.11	Sema3d	8595	protein_coding	108151	0.443796	0.445905	1.30773	0.438478	1
ENSMUSG00000031821.11	Gins2	4097	protein_coding	272551	0.45687	0.457493	3.74403	0.438845	1
ENSMUSG00000022995.16	Enah	21452	protein_coding	13800	0.44419	0.444269	6.7648	0.439012	1
ENSMUSG00000033967.4	Rnf225	3239	protein_coding	381845	0.470479	0.474506	0.21533	0.439134	1
ENSMUSG00000069755.5	Zfp125	3109	transcribed_unprocessed_pseudogene	22651	-0.490449	-0.491324	2.483	0.440092	1
ENSMUSG00000044807.13	Zfp354c	5596	protein_coding	30944	-0.440591	-0.441739	1.84215	0.440162	1
ENSMUSG00000020623.11	Map2k6	3444	protein_coding	26399	0.439737	0.440991	2.46231	0.440284	1
ENSMUSG00000079003.2	Samd1	2393	protein_coding	666704	0.44872	0.44883	5.6067	0.440989	1
ENSMUSG00000020898.18	Ctc1	6797	protein_coding	68964	0.481344	0.481572	4.73871	0.441163	1
ENSMUSG00000091021.1	Gm17300	1527	lincRNA	NA	0.450596	0.452827	1.31399	0.441202	1
ENSMUSG00000022021.14	Diaph3	5569	protein_coding	56419	0.442141	0.442282	5.81337	0.441485	1
ENSMUSG00000086628.7	Gm16157	1340	antisense_RNA	100504026	-0.439034	-0.444001	0.102682	0.441727	1
ENSMUSG00000027654.2	Fam83d	3991	protein_coding	71878	0.445018	0.445775	3.30763	0.441813	1
ENSMUSG00000047037.5	Nipa1	3183	protein_coding	233280	0.434246	0.440315	-0.0179205	0.441978	1
ENSMUSG00000037016.11	Frem2	13255	protein_coding	242022	0.442019	0.442946	2.48814	0.442073	1
ENSMUSG00000067608.4	Pcna-ps2	1257	protein_coding	18540	0.435392	0.440235	0.325188	0.44302	1
ENSMUSG00000104388.1	Gm37033	7350	TEC	NA	-0.454764	-0.455141	4.04701	0.443241	1
ENSMUSG00000086938.8	4930481A15Rik	2240	antisense_RNA	74931	-0.437433	-0.43879	1.83035	0.443302	1
ENSMUSG00000071648.3	Rom1	1526	protein_coding	19881	0.480461	0.48067	4.49178	0.443486	1
ENSMUSG00000044167.6	Foxo1	8665	protein_coding	56458	-0.479477	-0.479496	7.80725	0.443585	1
ENSMUSG00000078870.9	Gm14410	2398	protein_coding	100043403	-0.436359	-0.43967	0.697558	0.444614	1
ENSMUSG00000089774.2	Slc5a3	10913	protein_coding	53881	0.506539	0.506795	4.2655	0.444721	1
ENSMUSG00000114937.1	AC121801.1	1899	antisense_RNA	NA	-0.438307	-0.439028	2.30402	0.445449	1
ENSMUSG00000070883.3	Ccdc173	2558	protein_coding	75051	0.443701	0.446172	1.03163	0.445619	1
ENSMUSG00000108101.1	Gm45738	233	sense_intronic	NA	-0.43154	-0.43704	0.0433796	0.445844	1
ENSMUSG00000106317.1	Gm43848	1247	lincRNA	NA	-0.45098	-0.452981	1.34482	0.445946	1
ENSMUSG00000036777.8	Anln	9063	protein_coding	68743	0.436297	0.436495	5.5375	0.446075	1
ENSMUSG00000113775.1	CT025604.1	3436	sense_intronic	NA	-0.458965	-0.460135	2.05898	0.446093	1
ENSMUSG00000020234.10	4930404N11Rik	1751	protein_coding	432479	0.433482	0.436633	0.671882	0.446109	1
ENSMUSG00000066152.11	Slc31a2	2033	protein_coding	20530	-0.499893	-0.501171	2.05843	0.446198	1
ENSMUSG00000059149.17	Mfsd4a	7187	protein_coding	213006	0.441991	0.445699	0.532155	0.446419	1
ENSMUSG00000029591.14	Ung	5468	protein_coding	22256	0.445378	0.446421	3.03038	0.446503	1
ENSMUSG00000092260.7	Zfp963	2299	protein_coding	620419	-0.439467	-0.442679	0.621803	0.446769	1
ENSMUSG00000096401.2	Gm21811	930	unprocessed_pseudogene	101056094	-0.440567	-0.444247	0.453515	0.44686	1
ENSMUSG00000087497.7	2810001G20Rik	1057	antisense_RNA	66456	-0.434931	-0.43577	2.34633	0.447195	1
ENSMUSG00000086688.4	Gm11560	948	processed_pseudogene	100416116	0.431526	0.435202	0.34179	0.4478	1
ENSMUSG00000073902.5	Gm1966	7293	unprocessed_pseudogene	NA	-0.500014	-0.500023	8.96012	0.447815	1
ENSMUSG00000061601.15	Pclo	22457	protein_coding	26875	-0.43893	-0.440078	2.33684	0.447842	1
ENSMUSG00000023009.14	Nckap5l	5002	protein_coding	380969	-0.451257	-0.451472	4.18706	0.448494	1
ENSMUSG00000030782.16	Tgfb1i1	5585	protein_coding	21804	-0.494427	-0.501031	0.5972	0.448718	1
ENSMUSG00000064288.4	Hist1h4k	312	protein_coding	NA	0.436771	0.436919	5.70855	0.448849	1
ENSMUSG00000071478.6	Hist1h2ad	572	protein_coding	NA	0.442669	0.445192	1.69996	0.448975	1
ENSMUSG00000002870.8	Mcm2	6956	protein_coding	17216	0.436011	0.43607	7.17233	0.449061	1
ENSMUSG00000033697.15	Arhgap39	7367	protein_coding	223666	-0.436175	-0.436999	2.54959	0.449755	1
ENSMUSG00000045102.11	Poln	5423	protein_coding	272158	-0.455235	-0.456496	1.87509	0.449762	1
ENSMUSG00000023345.17	Poc1a	3336	protein_coding	70235	0.433562	0.43419	3.09826	0.449924	1
ENSMUSG00000032606.7	Nicn1	2835	protein_coding	66257	0.434109	0.436674	1.25062	0.44993	1
ENSMUSG00000060600.15	Eno3	1739	protein_coding	13808	0.519543	0.519712	5.04724	0.450278	1
ENSMUSG00000039997.16	Ifi203	6706	protein_coding	15950	-0.497412	-0.497436	7.68276	0.450429	1
ENSMUSG00000029601.13	Iqcd	1680	protein_coding	75732	-0.430241	-0.43406	0.469217	0.450506	1
ENSMUSG00000028550.15	Atg4c	3351	protein_coding	242557	0.434149	0.435881	1.60096	0.451076	1
ENSMUSG00000094023.3	Trav7d-4	451	TR_V_gene	382180	-0.435214	-0.439289	0.312926	0.451216	1
ENSMUSG00000026482.13	Rgl1	6907	protein_coding	19731	0.477096	0.480576	0.457431	0.451532	1
ENSMUSG00000076888.1	Traj42	64	TR_J_gene	100124346	-0.432716	-0.436501	0.367307	0.451651	1
ENSMUSG00000028251.5	Tstd3	1588	protein_coding	77032	0.50401	0.504545	3.263	0.451824	1
ENSMUSG00000031174.17	Rpgr	7247	protein_coding	19893	0.429781	0.431803	1.16857	0.45197	1
ENSMUSG00000063656.6	Gm10135	252	protein_coding	NA	-0.426909	-0.431155	0.202895	0.452006	1
ENSMUSG00000024222.16	Fkbp5	6363	protein_coding	14229	0.447012	0.447077	6.46377	0.452045	1
ENSMUSG00000097640.7	Gm20033	3124	processed_transcript	NA	-0.452258	-0.454742	1.10916	0.452114	1
ENSMUSG00000043008.8	Klhl6	2606	protein_coding	239743	-0.477714	-0.477742	7.23599	0.452297	1
ENSMUSG00000020739.11	Nup85	3385	protein_coding	445007	0.438564	0.438685	5.62933	0.45266	1
ENSMUSG00000030587.5	2200002D01Rik	1564	protein_coding	72275	-0.579388	-0.588813	-0.290613	0.452903	1
ENSMUSG00000086825.1	Gm15675	3681	lincRNA	105246705	-0.443616	-0.444723	2.26417	0.453285	1
ENSMUSG00000044906.5	4930503L19Rik	3611	protein_coding	269033	0.447058	0.447704	2.82106	0.45336	1
ENSMUSG00000050957.4	Insl6	708	protein_coding	27356	0.44222	0.445654	0.930174	0.453419	1
ENSMUSG00000102189.1	Gm37194	3031	TEC	NA	-0.436991	-0.436994	10.8025	0.453889	1
ENSMUSG00000027009.18	Itga4	13978	protein_coding	16401	0.496829	0.496843	8.73827	0.454113	1
ENSMUSG00000078851.4	Hist3h2a	2146	protein_coding	NA	-0.448175	-0.451259	1.09198	0.454253	1
ENSMUSG00000028718.16	Stil	5795	protein_coding	20460	0.441788	0.442054	4.9514	0.454324	1
ENSMUSG00000025402.12	Nab2	2941	protein_coding	17937	0.521151	0.521259	5.56305	0.454575	1
ENSMUSG00000016496.7	Cd274	3622	protein_coding	60533	0.499083	0.499323	4.56756	0.454636	1
ENSMUSG00000033111.16	3830406C13Rik	4621	protein_coding	218734	0.519543	0.520069	3.26238	0.454689	1
ENSMUSG00000034177.15	Rnf43	6558	protein_coding	207742	0.426514	0.429122	0.976189	0.454926	1
ENSMUSG00000050822.11	Slc29a4	2862	protein_coding	243328	-0.442089	-0.44365	1.53052	0.455054	1
ENSMUSG00000100967.1	Gm29666	8038	protein_coding	108168254	0.441594	0.444957	0.570657	0.455091	1
ENSMUSG00000025795.8	Rassf3	3826	protein_coding	192678	-0.532327	-0.532405	6.01285	0.455214	1
ENSMUSG00000019478.16	Rab4a	1757	protein_coding	19341	-0.488972	-0.489286	3.87423	0.455262	1
ENSMUSG00000024140.9	Epas1	5309	protein_coding	13819	-0.443624	-0.443921	3.55475	0.455505	1
ENSMUSG00000020658.10	Efr3b	10382	protein_coding	668212	0.460439	0.46315	0.781658	0.455609	1
ENSMUSG00000028655.11	Mfsd2a	2250	protein_coding	76574	0.428526	0.429014	3.60481	0.456047	1
ENSMUSG00000007080.14	Pole	11160	protein_coding	18973	0.432352	0.432451	6.63117	0.456319	1
ENSMUSG00000063245.11	Zfp993	1275	protein_coding	100503000	-0.447451	-0.454836	-0.206427	0.457982	1
ENSMUSG00000098343.1	Mir6240	117	miRNA	102466620	-0.430073	-0.432442	1.51114	0.45803	1
ENSMUSG00000001604.14	Tcea3	1400	protein_coding	21401	-0.494349	-0.494635	4.09613	0.458145	1
ENSMUSG00000103818.1	Gm38009	3341	TEC	NA	-0.421711	-0.426979	0.179009	0.458443	1
ENSMUSG00000094017.1	Gm13160	627	processed_pseudogene	666514	0.424629	0.426814	0.88594	0.458504	1
ENSMUSG00000089679.1	Gm16299	2766	antisense_RNA	102641509	0.427883	0.431328	0.360119	0.458697	1
ENSMUSG00000087213.2	2810408I11Rik	2341	processed_transcript	69941	0.422459	0.425176	0.995498	0.459388	1
ENSMUSG00000037991.9	Rmi2	4495	protein_coding	223970	0.429926	0.430221	4.6777	0.459425	1
ENSMUSG00000091586.1	Cyp4f17	1693	protein_coding	208285	0.421424	0.424885	0.686166	0.459604	1
ENSMUSG00000041633.14	Kctd12b	4906	protein_coding	207474	-0.429606	-0.43114	1.37163	0.460104	1
ENSMUSG00000073002.9	Vamp5	2707	protein_coding	53620	-0.437208	-0.439948	0.827304	0.460196	1
ENSMUSG00000053846.4	Lipg	3787	protein_coding	16891	0.51635	0.518692	1.76261	0.460262	1
ENSMUSG00000092405.1	Gm20402	687	antisense_RNA	NA	-0.438211	-0.440348	0.983475	0.460446	1
ENSMUSG00000032254.10	Kif23	7901	protein_coding	71819	0.453466	0.453586	6.05156	0.460502	1
ENSMUSG00000065767.1	Gm23849	191	snRNA	115487916	0.437625	0.443774	-0.0575265	0.460632	1
ENSMUSG00000103976.1	Gm37677	7634	TEC	NA	-0.423777	-0.426017	1.50015	0.461074	1
ENSMUSG00000031004.8	Mki67	10061	protein_coding	17345	0.424773	0.42478	10.4696	0.461172	1
ENSMUSG00000023033.14	Scn8a	15766	protein_coding	20273	0.572965	0.576268	0.792936	0.462049	1
ENSMUSG00000097766.1	5730420D15Rik	1182	bidirectional_promoter_lncRNA	70523	0.422021	0.424673	0.719593	0.462051	1
ENSMUSG00000035828.10	Pim3	2419	protein_coding	223775	0.498171	0.498345	4.81209	0.462255	1
ENSMUSG00000022358.7	Fbxo32	6976	protein_coding	67731	-0.425599	-0.425709	4.87364	0.462629	1
ENSMUSG00000069919.7	Hba-a1	812	protein_coding	15122	0.420284	0.421849	2.29935	0.462781	1
ENSMUSG00000047153.4	Khnyn	6502	protein_coding	219094	0.463722	0.463763	7.19127	0.4628	1
ENSMUSG00000039852.17	Rere	8528	protein_coding	68703	-0.514854	-0.514891	7.07619	0.462959	1
ENSMUSG00000024352.11	Spata24	967	protein_coding	71242	0.425612	0.426909	2.08047	0.463054	1
ENSMUSG00000044092.8	C130050O18Rik	3180	protein_coding	319772	-0.420704	-0.426752	-0.0149464	0.463102	1
ENSMUSG00000022500.14	Litaf	2642	protein_coding	56722	0.493076	0.493322	4.36473	0.463353	1
ENSMUSG00000030775.9	Trat1	684	protein_coding	77647	-0.514348	-0.51441	6.37675	0.463963	1
ENSMUSG00000065911.1	Gm24447	338	misc_RNA	NA	0.440583	0.444164	0.551766	0.464243	1
ENSMUSG00000100863.1	Gm12669	1009	processed_pseudogene	620016	0.473413	0.476497	0.695646	0.464343	1
ENSMUSG00000104469.1	Gm37663	2299	TEC	NA	-0.431608	-0.434671	0.908461	0.464454	1
ENSMUSG00000030257.16	Srgap3	9852	protein_coding	259302	0.435442	0.435647	4.24451	0.464718	1
ENSMUSG00000017146.12	Brca1	8533	protein_coding	12189	0.421978	0.422135	5.81765	0.464979	1
ENSMUSG00000049539.3	Hist1h1a	741	protein_coding	NA	0.439375	0.439446	6.86852	0.465219	1
ENSMUSG00000041406.14	BC055324	4148	protein_coding	381306	0.425709	0.42632	3.61909	0.465289	1
ENSMUSG00000020649.11	Rrm2	2771	protein_coding	20135	0.426234	0.426356	6.45448	0.465584	1
ENSMUSG00000017716.15	Birc5	3402	protein_coding	11799	0.423466	0.42357	6.12025	0.46567	1
ENSMUSG00000105607.1	Gm43513	1076	TEC	NA	0.455773	0.460873	0.0203961	0.465824	1
ENSMUSG00000026605.14	Cenpf	15433	protein_coding	108000	0.430698	0.430734	7.95175	0.465856	1
ENSMUSG00000036086.16	Zranb3	9079	protein_coding	226409	0.445166	0.44579	3.0508	0.466763	1
ENSMUSG00000078768.2	Zfp566	1728	protein_coding	72556	-0.438264	-0.440065	1.36165	0.467095	1
ENSMUSG00000093668.3	Pou5f2	1394	protein_coding	75507	-0.427449	-0.432407	0.276233	0.467756	1
ENSMUSG00000033970.15	Rfc3	3611	protein_coding	69263	0.431653	0.432145	3.605	0.467795	1
ENSMUSG00000001506.10	Col1a1	6563	protein_coding	12842	0.525704	0.530241	0.282537	0.468157	1
ENSMUSG00000080316.11	Spaca6	7067	protein_coding	75202	0.421912	0.425148	0.791077	0.468208	1
ENSMUSG00000004612.9	Nkg7	914	protein_coding	72310	0.420331	0.420756	3.34405	0.468242	1
ENSMUSG00000016624.15	Phf21b	4264	protein_coding	271305	-0.461973	-0.462926	2.32547	0.468282	1
ENSMUSG00000027160.16	Ccdc34	6558	protein_coding	68201	0.434263	0.434536	4.52523	0.4686	1
ENSMUSG00000075054.5	Yae1d1	11223	protein_coding	67008	-0.454967	-0.455949	2.38826	0.468711	1
ENSMUSG00000022184.8	Fbxo4	2047	protein_coding	106052	0.489949	0.490429	3.3631	0.468746	1
ENSMUSG00000037325.10	Bbs7	5390	protein_coding	71492	0.454377	0.458521	0.225535	0.46877	1
ENSMUSG00000029638.17	Glcci1	7756	protein_coding	170772	-0.418433	-0.419454	2.01722	0.468971	1
ENSMUSG00000084221.1	Hmgb1-ps4	635	processed_pseudogene	629372	0.415598	0.41829	0.725829	0.469292	1
ENSMUSG00000061062.4	Gm10093	1977	protein_coding	NA	0.413908	0.417504	0.233309	0.469533	1
ENSMUSG00000012483.4	Rpa3	1136	protein_coding	68240	0.424964	0.425455	3.48622	0.469594	1
ENSMUSG00000100153.2	Gm5601	1466	transcribed_processed_pseudogene	NA	0.423442	0.428237	0.0694036	0.469651	1
ENSMUSG00000053646.13	Plxnb1	9592	protein_coding	235611	0.420031	0.421793	1.2401	0.470389	1
ENSMUSG00000027326.13	Knl1	8542	protein_coding	76464	0.418768	0.418862	6.65405	0.470438	1
ENSMUSG00000004263.15	Atn1	4600	protein_coding	13498	0.419715	0.421547	1.22729	0.470586	1
ENSMUSG00000086725.1	A630052C17Rik	2203	processed_transcript	320757	-0.434917	-0.43721	0.903129	0.471082	1
ENSMUSG00000069274.3	Hist1h4f	391	protein_coding	NA	0.41903	0.419159	5.93815	0.47128	1
ENSMUSG00000026355.11	Mcm6	4666	protein_coding	17219	0.421632	0.421657	8.04747	0.471388	1
ENSMUSG00000028158.14	Mttp	6206	protein_coding	17777	0.423426	0.425827	0.773158	0.471418	1
ENSMUSG00000082044.1	Snrpert	279	processed_pseudogene	102632439	0.421293	0.422677	2.01097	0.471622	1
ENSMUSG00000103006.1	4933417C20Rik	1874	TEC	71128	0.414649	0.419747	-0.0997397	0.471653	1
ENSMUSG00000104044.1	Gm37566	4355	TEC	NA	-0.412732	-0.417147	0.535151	0.471674	1
ENSMUSG00000027699.19	Ect2	5386	protein_coding	13605	0.42102	0.421214	5.50242	0.472186	1
ENSMUSG00000050989.9	Selenon	3619	protein_coding	74777	0.456751	0.457739	2.15758	0.472291	1
ENSMUSG00000048327.6	Ckap2l	3137	protein_coding	70466	0.429481	0.429643	5.53714	0.472344	1
ENSMUSG00000017195.15	Zpbp2	1683	protein_coding	69376	0.447591	0.450856	0.359795	0.472391	1
ENSMUSG00000024891.5	Slc29a2	2472	protein_coding	13340	0.411502	0.415004	0.296749	0.472532	1
ENSMUSG00000086645.2	Gm15743	1901	antisense_RNA	100047123	0.409502	0.414959	-0.107375	0.472569	1
ENSMUSG00000026274.11	Pask	9060	protein_coding	269224	0.413755	0.414295	3.72164	0.472579	1
ENSMUSG00000015745.9	Plekho1	2172	protein_coding	67220	0.416178	0.4202	0.551793	0.47263	1
ENSMUSG00000024791.10	Cdca5	2129	protein_coding	67849	0.414494	0.414978	3.92068	0.47303	1
ENSMUSG00000086629.8	2810403D21Rik	8345	processed_transcript	69964	0.415661	0.417094	1.38119	0.473532	1
ENSMUSG00000113724.1	CT030146.1	217	processed_pseudogene	NA	-0.415732	-0.417687	1.01847	0.473767	1
ENSMUSG00000104662.1	Gm43267	1796	TEC	NA	-0.43481	-0.439925	0.308021	0.474049	1
ENSMUSG00000085667.1	Gm12992	5873	processed_transcript	545681	0.420411	0.421976	1.67064	0.474054	1
ENSMUSG00000014243.5	Zswim7	732	protein_coding	69747	-0.413034	-0.415243	0.976313	0.474387	1
ENSMUSG00000079480.3	Pin4	651	protein_coding	69713	0.418213	0.420465	0.939797	0.474425	1
ENSMUSG00000061991.2	Hist1h2af	399	protein_coding	NA	0.422979	0.423022	7.57579	0.474644	1
ENSMUSG00000050627.13	Gpd1l	5077	protein_coding	333433	-0.515891	-0.516003	5.45408	0.474847	1
ENSMUSG00000108780.1	5430434F05Rik	3553	TEC	78095	-0.432623	-0.434324	1.80097	0.474919	1
ENSMUSG00000087016.1	Gm15979	590	sense_intronic	NA	0.432944	0.438186	-0.124943	0.475052	1
ENSMUSG00000060260.13	Pwwp2b	5963	protein_coding	101631	-0.455769	-0.456513	2.71801	0.475246	1
ENSMUSG00000033233.17	Trim45	6000	protein_coding	229644	0.440451	0.44228	1.32853	0.476001	1
ENSMUSG00000060397.6	Zfp128	4087	protein_coding	243833	0.410538	0.412387	1.44923	0.476188	1
ENSMUSG00000055612.15	Cdca7	3202	protein_coding	66953	0.413937	0.414064	5.97873	0.476241	1
ENSMUSG00000055560.8	Zfp459	3669	protein_coding	328274	-0.485342	-0.492402	-0.0560298	0.476639	1
ENSMUSG00000010660.3	Plcd1	3093	protein_coding	18799	-0.424759	-0.426474	1.21388	0.477322	1
ENSMUSG00000104391.1	Gm37960	1897	TEC	NA	-0.428348	-0.43301	0.295131	0.477349	1
ENSMUSG00000026833.18	Olfm1	3553	protein_coding	56177	0.410998	0.412254	2.10843	0.477585	1
ENSMUSG00000108560.1	Gm44695	1631	TEC	NA	-0.4108	-0.411938	1.60879	0.477974	1
ENSMUSG00000020193.3	Zpbp	4248	protein_coding	53604	0.408122	0.410805	0.744416	0.478318	1
ENSMUSG00000044952.5	Kctd21	2966	protein_coding	622320	-0.409939	-0.411653	1.29426	0.478493	1
ENSMUSG00000095193.1	Gm20939	1572	protein_coding	100044193	-0.429625	-0.431351	1.46303	0.478716	1
ENSMUSG00000113183.1	AC153143.1	1340	sense_intronic	NA	-0.430007	-0.430861	2.49816	0.479135	1
ENSMUSG00000065610.1	Mir29a	88	miRNA	387222	0.44355	0.450078	-0.0672996	0.479315	1
ENSMUSG00000007591.15	Tssk4	1717	protein_coding	71099	-0.404041	-0.410013	-0.0882804	0.479662	1
ENSMUSG00000031562.15	Dctd	3409	protein_coding	320685	0.408535	0.409425	2.64451	0.479758	1
ENSMUSG00000022762.17	Ncam2	6162	protein_coding	17968	0.436621	0.436978	3.62265	0.479941	1
ENSMUSG00000055632.18	Hmcn2	16073	protein_coding	665700	0.460807	0.461764	1.66609	0.480482	1
ENSMUSG00000102600.1	Gm37266	2287	TEC	NA	-0.409849	-0.412514	0.885658	0.480844	1
ENSMUSG00000015533.9	Itga2	7133	protein_coding	16398	-0.434108	-0.434292	4.20491	0.481363	1
ENSMUSG00000030380.17	Mzf1	8278	protein_coding	109889	0.414604	0.417804	0.511247	0.481386	1
ENSMUSG00000016487.15	Ppfibp1	11135	protein_coding	67533	0.499836	0.500066	4.39463	0.482018	1
ENSMUSG00000110279.1	Gm45552	778	antisense_RNA	NA	-0.449768	-0.450078	3.81074	0.482239	1
ENSMUSG00000106086.1	Gm43352	3065	antisense_RNA	NA	-0.425831	-0.426777	2.28941	0.482443	1
ENSMUSG00000042743.13	Sgtb	3072	protein_coding	218544	0.498457	0.504159	0.75805	0.482845	1
ENSMUSG00000004929.12	Thop1	5059	protein_coding	50492	0.406755	0.407128	4.04709	0.482892	1
ENSMUSG00000022652.6	Morc1	3050	protein_coding	17450	-0.472533	-0.473678	2.08233	0.48336	1
ENSMUSG00000085538.1	Gm11455	733	antisense_RNA	NA	-0.439974	-0.446287	0.0191633	0.484458	1
ENSMUSG00000096910.1	Zfp955b	1638	protein_coding	100043468	-0.418094	-0.419237	2.01059	0.484822	1
ENSMUSG00000000028.14	Cdc45	2252	protein_coding	12544	0.406422	0.406791	4.57789	0.485343	1
ENSMUSG00000058773.2	Hist1h1b	743	protein_coding	NA	0.405275	0.405298	8.7249	0.485371	1
ENSMUSG00000032515.8	Csrnp1	3473	protein_coding	215418	0.466348	0.466411	6.10808	0.485641	1
ENSMUSG00000019876.15	Pkib	11800	protein_coding	18768	0.411019	0.412591	1.542	0.486477	1
ENSMUSG00000024401.14	Tnf	1639	protein_coding	21926	0.406611	0.406748	5.47842	0.486773	1
ENSMUSG00000026357.3	Rgs18	2031	protein_coding	64214	-0.44052	-0.441195	2.79639	0.486833	1
ENSMUSG00000030774.13	Pak1	3943	protein_coding	18479	0.402734	0.40578	0.872352	0.487481	1
ENSMUSG00000022033.9	Pbk	1791	protein_coding	52033	0.414413	0.414926	4.19151	0.487596	1
ENSMUSG00000020108.4	Ddit4	1755	protein_coding	74747	0.479983	0.480064	6.04253	0.487675	1
ENSMUSG00000069893.10	9930111J21Rik1	4895	protein_coding	667214	-0.496835	-0.497024	4.73777	0.487736	1
ENSMUSG00000089308.1	Gm24837	81	snoRNA	115490071	0.398957	0.403116	0.228709	0.487872	1
ENSMUSG00000105137.1	Gm42869	2121	sense_intronic	NA	-0.408875	-0.410624	1.22585	0.488028	1
ENSMUSG00000026764.15	Kif5c	7142	protein_coding	16574	-0.405577	-0.405916	2.91142	0.488231	1
ENSMUSG00000094840.5	Muc3a	1887	protein_coding	619309	0.419902	0.42279	0.736358	0.488315	1
ENSMUSG00000006715.11	Gmnn	1465	protein_coding	57441	0.407641	0.407842	5.11922	0.488955	1
ENSMUSG00000005225.15	Plekha8	7005	protein_coding	231999	0.449737	0.450258	3.05043	0.48898	1
ENSMUSG00000028268.14	Gbp3	3265	protein_coding	55932	-0.425354	-0.425387	6.38551	0.489064	1
ENSMUSG00000002346.16	Slc25a42	5996	protein_coding	73095	0.448616	0.449391	2.5385	0.490105	1
ENSMUSG00000054000.5	Tusc1	1374	protein_coding	69136	0.396738	0.400818	0.223614	0.490192	1
ENSMUSG00000035000.8	Dpp4	6319	protein_coding	13482	0.430498	0.430622	5.53684	0.491712	1
ENSMUSG00000022019.16	Tdrd3	6072	protein_coding	219249	0.483983	0.484107	5.23775	0.491912	1
ENSMUSG00000039232.12	Stx11	4209	protein_coding	74732	0.405136	0.405674	3.44135	0.492179	1
ENSMUSG00000037622.14	Wdtc1	4800	protein_coding	230796	-0.42059	-0.420657	5.642	0.492347	1
ENSMUSG00000063286.7	Gm8995	7433	transcribed_unprocessed_pseudogene	668139	-0.471713	-0.471719	9.55711	0.492603	1
ENSMUSG00000102415.1	A430110C17Rik	4348	TEC	320899	-0.40095	-0.403424	1.04314	0.492682	1
ENSMUSG00000017713.9	Tha1	2910	protein_coding	71776	-0.473388	-0.473715	3.79987	0.492745	1
ENSMUSG00000047669.8	Msl3l2	2140	protein_coding	73390	0.411038	0.412506	1.63759	0.492825	1
ENSMUSG00000018102.5	Hist1h2bc	1156	protein_coding	NA	0.40857	0.40867	5.99564	0.492844	1
ENSMUSG00000091366.1	Gm17040	1150	transcribed_processed_pseudogene	100416276	0.399081	0.400072	2.41525	0.493385	1
ENSMUSG00000087221.3	BC037032	7125	processed_transcript	414066	0.405461	0.409107	0.0333684	0.493576	1
ENSMUSG00000024795.11	Kif20b	6957	protein_coding	240641	0.424962	0.425036	6.56709	0.494157	1
ENSMUSG00000026874.10	Hc	6265	protein_coding	15139	0.442965	0.44515	1.05762	0.494586	1
ENSMUSG00000024800.7	Rpp30	1155	protein_coding	54364	0.411764	0.412386	3.14521	0.494653	1
ENSMUSG00000029994.17	Anxa4	4645	protein_coding	11746	0.49398	0.494388	3.55956	0.494705	1
ENSMUSG00000034792.8	Gna15	2135	protein_coding	14676	0.50695	0.507072	5.49694	0.495266	1
ENSMUSG00000104524.1	Gm37333	2251	TEC	NA	0.477923	0.481969	0.352839	0.49568	1
ENSMUSG00000025812.17	Pard3	14506	protein_coding	93742	0.409429	0.411151	1.94693	0.495904	1
ENSMUSG00000085995.2	Gm2788	7586	processed_transcript	108167326	0.489059	0.493097	0.388442	0.496841	1
ENSMUSG00000005233.16	Spc25	3188	protein_coding	66442	0.397459	0.397657	5.12925	0.497088	1
ENSMUSG00000087060.7	Eldr	2426	processed_transcript	72735	0.393933	0.396124	1.09372	0.497243	1
ENSMUSG00000107591.1	Gm6794	457	processed_pseudogene	627833	-0.400623	-0.403963	0.40243	0.497382	1
ENSMUSG00000002043.17	Trappc6a	1589	protein_coding	67091	0.462551	0.462795	4.30469	0.4974	1
ENSMUSG00000064620.1	Gm22303	122	snoRNA	115488066	0.391844	0.395335	0.709412	0.498536	1
ENSMUSG00000114537.1	CT025639.1	1375	TEC	NA	0.417587	0.419184	1.49325	0.498746	1
ENSMUSG00000079339.6	Ifit1bl1	2275	protein_coding	667373	0.440871	0.441798	3.8165	0.49887	1
ENSMUSG00000030123.15	Plxnd1	7301	protein_coding	67784	0.515821	0.515922	5.69441	0.498946	1
ENSMUSG00000033174.17	Mgll	5077	protein_coding	23945	0.41077	0.413579	0.740129	0.499221	1
ENSMUSG00000105556.1	Gm43080	2643	TEC	NA	0.401028	0.407608	-0.0928502	0.499308	1
ENSMUSG00000036672.5	Cenpt	3646	protein_coding	320394	0.422076	0.422436	3.82064	0.499313	1
ENSMUSG00000104591.1	Gm43145	628	TEC	NA	-0.397041	-0.400626	0.335739	0.49954	1
ENSMUSG00000069272.6	Hist1h2ae	704	protein_coding	NA	0.396927	0.397974	2.93601	0.499601	1
ENSMUSG00000044201.9	Cdc25c	1941	protein_coding	12532	0.397274	0.397981	3.04218	0.49965	1
ENSMUSG00000018378.13	Cuedc1	5779	protein_coding	103841	0.446466	0.447255	2.45149	0.499918	1
ENSMUSG00000049891.4	Gm7984	538	processed_pseudogene	666211	0.389043	0.393036	0.0350702	0.499961	1
ENSMUSG00000030189.15	Ybx3	3075	protein_coding	56449	0.4381	0.438157	6.60811	0.500022	1
ENSMUSG00000049932.3	H2afx	1384	protein_coding	NA	0.397773	0.39782	7.33229	0.500197	1
ENSMUSG00000100605.1	Gm29243	418	lincRNA	102636691	0.396157	0.399526	0.347945	0.500386	1
ENSMUSG00000032656.14	March3	6006	protein_coding	NA	-0.436065	-0.438144	1.06952	0.500387	1
ENSMUSG00000038393.14	Txnip	3123	protein_coding	56338	-0.401628	-0.401637	8.65029	0.500475	1
ENSMUSG00000067203.7	H2-K2	1049	unprocessed_pseudogene	630499	-0.46318	-0.463604	3.41601	0.500684	1
ENSMUSG00000038545.13	Cul7	7410	protein_coding	66515	0.466479	0.466835	3.82528	0.500715	1
ENSMUSG00000097296.1	Gm26532	690	lincRNA	NA	0.395908	0.397567	1.30835	0.500762	1
ENSMUSG00000047959.4	Kcna3	1902	protein_coding	16491	-0.499154	-0.499295	5.08662	0.500812	1
ENSMUSG00000069265.2	Hist1h3a	534	protein_coding	NA	0.397385	0.39766	4.7836	0.501062	1
ENSMUSG00000037971.10	1110032A03Rik	5293	protein_coding	68721	0.411722	0.412817	1.94766	0.50113	1
ENSMUSG00000081929.1	Rps11-ps2	456	processed_pseudogene	115487824	-0.39284	-0.395443	0.585166	0.501879	1
ENSMUSG00000018001.18	Cyth3	9437	protein_coding	19159	-0.471558	-0.471638	5.77607	0.501965	1
ENSMUSG00000076493.1	Trbj2-2	51	TR_J_gene	100125256	-0.403183	-0.405353	1.10725	0.502392	1
ENSMUSG00000038079.14	Tmem237	2389	protein_coding	381259	0.47507	0.475607	3.18129	0.502426	1
ENSMUSG00000028689.14	Ccdc163	2519	protein_coding	68394	0.4643	0.465063	2.61713	0.502568	1
ENSMUSG00000106290.1	Gm43429	2251	TEC	NA	0.397209	0.401041	0.204653	0.50335	1
ENSMUSG00000027505.2	Fam209	698	protein_coding	76426	0.389651	0.394194	0.0759358	0.503501	1
ENSMUSG00000030156.5	Cd69	6509	protein_coding	12515	-0.410453	-0.410487	7.00131	0.503678	1
ENSMUSG00000095677.1	Dynlt1f	807	protein_coding	100040531	0.385489	0.389035	0.27971	0.503828	1
ENSMUSG00000032300.7	1700017B05Rik	5235	protein_coding	74211	0.492926	0.492978	6.54752	0.504041	1
ENSMUSG00000097403.2	9230116N13Rik	3589	processed_transcript	320054	0.392563	0.395365	0.524682	0.504088	1
ENSMUSG00000104488.1	Gm38062	1856	TEC	NA	-0.387925	-0.389471	1.55808	0.504712	1
ENSMUSG00000091479.1	Gm17035	419	antisense_RNA	NA	0.455519	0.461369	-0.0453256	0.504731	1
ENSMUSG00000020034.7	Tcp11l2	3438	protein_coding	216198	-0.389661	-0.389717	5.55242	0.504817	1
ENSMUSG00000105801.1	C430019N01Rik	1567	TEC	402751	-0.398766	-0.403752	0.0406524	0.504917	1
ENSMUSG00000026827.12	Gpd2	6549	protein_coding	14571	0.446006	0.446195	4.63693	0.505522	1
ENSMUSG00000027333.18	Smox	3894	protein_coding	228608	0.410155	0.410432	4.35907	0.505571	1
ENSMUSG00000042489.15	Clspn	7186	protein_coding	269582	0.392634	0.392745	6.62602	0.505662	1
ENSMUSG00000069266.5	Hist1h4b	397	protein_coding	NA	0.388113	0.388263	5.56651	0.50578	1
ENSMUSG00000106883.1	Gm34091	604	processed_pseudogene	102637222	0.382469	0.387948	-0.227924	0.505894	1
ENSMUSG00000104950.1	4833413G10Rik	1946	antisense_RNA	74584	-0.384423	-0.38845	0.0973106	0.506389	1
ENSMUSG00000072066.7	6720489N17Rik	2701	protein_coding	211378	0.38791	0.390135	1.01409	0.506453	1
ENSMUSG00000038770.17	Kpna7	3135	protein_coding	381686	0.392495	0.395677	0.483332	0.506876	1
ENSMUSG00000021701.8	Plk2	4491	protein_coding	20620	0.417569	0.417698	5.56895	0.507136	1
ENSMUSG00000080851.1	Gm12094	472	processed_pseudogene	108167891	-0.393997	-0.399229	-0.163682	0.507701	1
ENSMUSG00000021238.11	Aldh6a1	5784	protein_coding	104776	-0.440324	-0.441439	2.03817	0.508045	1
ENSMUSG00000057234.9	Mettl15	2275	protein_coding	76894	0.420944	0.422031	1.95789	0.508219	1
ENSMUSG00000063021.3	Hist1h2ak	393	protein_coding	NA	0.394663	0.394713	7.22874	0.508455	1
ENSMUSG00000090610.3	Gm3571	1060	processed_pseudogene	100041907	0.457187	0.463568	-0.306243	0.50855	1
ENSMUSG00000051220.2	Ercc6l	5302	protein_coding	236930	0.387178	0.38744	4.84645	0.508947	1
ENSMUSG00000115041.1	AC093043.2	2017	TEC	NA	0.381116	0.38473	0.439	0.509094	1
ENSMUSG00000016493.13	Cd46	7603	protein_coding	17221	-0.491661	-0.495334	0.751961	0.509125	1
ENSMUSG00000101674.6	4930444A19Rik	2666	antisense_RNA	73980	0.38294	0.385411	0.552748	0.509215	1
ENSMUSG00000029163.9	Emilin1	4937	protein_coding	100952	-0.402032	-0.402973	2.0952	0.50944	1
[truncated: 10,699 more rows]

## Sheet: Fig1f
EnsemblID	fresh	allo	poly	GeneID
ENSMUSG00000026131.18	2.54733	2.04775	1.98219	Dst
ENSMUSG00000026069.15	0.590209	1.58283	1.59077	Il1rl1
ENSMUSG00000026011.13	6.05806	6.76729	6.80463	Ctla4
ENSMUSG00000025997.13	5.88588	5.77316	5.93476	Ikzf2
ENSMUSG00000026358.13	5.62785	3.25635	3.26081	Rgs1
ENSMUSG00000006014.16	3.02402	1.34294	2.43653	Prg4
ENSMUSG00000026483.13	3.18696	3.68132	3.86618	Fam129a
ENSMUSG00000026581.14	7.45165	5.81571	6.63162	Sell
ENSMUSG00000026770.5	7.14038	8.73785	8.47177	Il2ra
ENSMUSG00000068129.5	3.5209	4.40475	3.55219	Cst7
ENSMUSG00000028268.14	5.10617	4.34359	4.96454	Gbp3
ENSMUSG00000028173.10	2.22961	1.93349	1.79811	Wls
ENSMUSG00000045573.9	2.61989	3.37947	-1.09005	Penk
ENSMUSG00000028965.13	4.21826	6.98216	5.04971	Tnfrsf9
ENSMUSG00000029075.6	6.43766	7.97935	7.43134	Tnfrsf4
ENSMUSG00000031015.8	3.85757	3.38036	3.06519	Swap70
ENSMUSG00000025810.9	4.25999	2.67871	2.75292	Nrp1
ENSMUSG00000031932.14	4.60306	0.822151	1.42276	Gpr83
ENSMUSG00000020027.18	1.84786	4.77682	4.68877	Socs2
ENSMUSG00000002578.17	4.30047	4.41846	4.25509	Ikzf4
ENSMUSG00000005947.11	1.8603	2.36361	3.69455	Itgae
ENSMUSG00000037759.6	1.92589	1.45521	1.19005	Ptger2
ENSMUSG00000068227.8	7.25925	8.05366	7.54329	Il2rb
ENSMUSG00000001281.9	7.10583	7.88608	7.91172	Itgb7
ENSMUSG00000002489.15	4.01052	5.08186	4.39898	Tiam1
ENSMUSG00000003206.6	1.36212	2.81592	1.10533	Ebi3
ENSMUSG00000039521.12	7.15031	6.52515	6.94834	Foxp3

## Sheet: Fig.S1a
Tra
Sample	Clones	invSI (after downsampling)	type
adonor_1	154132	8006.26	adonor
adonor_2	33033	7448.68	adonor
adonor_3	203742	7940.26	adonor
adonor_4	149086	7787.68	adonor
adonor_5	142178	7706.49	adonor
adonor_6	30251	7098.54	adonor
allo_1	137475	1317.11	allo
allo_2	363756	2661.52	allo
allo_3	416994	2035.95	allo
allo_4	225577	790.587	allo
allo_5	83357	8067.95	allo
allo_6	343000	2799.92	allo
poly_1	331293	5564.72	poly
poly_2	363945	6014.02	poly
poly_3	331739	5864.78	poly
poly_4	298946	5818.4	poly
poly_5	117378	8664.21	poly
poly_6	287403	7209.61	poly

## Sheet: Fig.S1c
Suppression Assay
Divisions	Replikate	Type	Count	Experiment
undivided	rep1	none	24.5	none
Div1	rep1	none	11.6	none
Div2	rep1	none	15.7	none
Div3	rep1	none	22.2	none
Div4	rep1	none	17.1	none
Div5	rep1	none	6.69	none
undivided	rep2	none	23.3	none
Div1	rep2	none	11.3	none
Div2	rep2	none	15.7	none
Div3	rep2	none	22.6	none
Div4	rep2	none	17.8	none
Div5	rep2	none	7.13	none
undivided	rep3	none	13.7	none
Div1	rep3	none	12.7	none
Div2	rep3	none	12.4	none
Div3	rep3	none	19.1	none
Div4	rep3	none	21.3	none
Div5	rep3	none	14.8	none
undivided	rep4	none	12.9	none
Div1	rep4	none	12.3	none
Div2	rep4	none	12.4	none
Div3	rep4	none	19.3	none
Div4	rep4	none	21.4	none
Div5	rep4	none	15.4	none
undivided	rep1	allo1:1	69.85	allo
Div1	rep1	allo1:1	11.01	allo
Div2	rep1	allo1:1	6.68	allo
Div3	rep1	allo1:1	5.03	allo
Div4	rep1	allo1:1	2.87	allo
Div5	rep1	allo1:1	0.88	allo
undivided	rep2	allo1:1	78.4	allo
Div1	rep2	allo1:1	8.44	allo
Div2	rep2	allo1:1	3.77	allo
Div3	rep2	allo1:1	2.33	allo
Div4	rep2	allo1:1	1.04	allo
Div5	rep2	allo1:1	0.29	allo
undivided	rep3	allo1:1	61.9	allo
Div1	rep3	allo1:1	24.7	allo
Div2	rep3	allo1:1	5.2	allo
Div3	rep3	allo1:1	3.71	allo
Div4	rep3	allo1:1	2.26	allo
Div5	rep3	allo1:1	1.14	allo
undivided	rep4	allo1:1	54	allo
Div1	rep4	allo1:1	27	allo
Div2	rep4	allo1:1	8.26	allo
Div3	rep4	allo1:1	5.16	allo
Div4	rep4	allo1:1	3.2	allo
Div5	rep4	allo1:1	1.59	allo
undivided	rep1	poly1:1	61.45	poly
Div1	rep1	poly1:1	16.75	poly
Div2	rep1	poly1:1	10.19	poly
Div3	rep1	poly1:1	5.89	poly
Div4	rep1	poly1:1	2.53	poly
Div5	rep1	poly1:1	0.95	poly
undivided	rep2	poly1:1	67.9	poly
Div1	rep2	poly1:1	13.65	poly
Div2	rep2	poly1:1	8.05	poly
Div3	rep2	poly1:1	4.78	poly
Div4	rep2	poly1:1	1.8	poly
Div5	rep2	poly1:1	0.5	poly
undivided	rep3	poly1:1	63.2	poly
Div1	rep3	poly1:1	15.3	poly
Div2	rep3	poly1:1	8.77	poly
Div3	rep3	poly1:1	6.29	poly
Div4	rep3	poly1:1	2.34	poly
Div5	rep3	poly1:1	0.6	poly
undivided	rep4	poly1:1	52.2	poly
Div1	rep4	poly1:1	28.4	poly
Div2	rep4	poly1:1	9.01	poly
Div3	rep4	poly1:1	5.68	poly
Div4	rep4	poly1:1	2.8	poly
Div5	rep4	poly1:1	1.14	poly
undivided	rep1	allo1:4	56.25	allo
Div1	rep1	allo1:4	14.45	allo
Div2	rep1	allo1:4	10.65	allo
Div3	rep1	allo1:4	8.8	allo
Div4	rep1	allo1:4	5.12	allo
Div5	rep1	allo1:4	1.62	allo
undivided	rep2	allo1:4	41.3	allo
Div1	rep2	allo1:4	13.4	allo
Div2	rep2	allo1:4	13.9	allo
Div3	rep2	allo1:4	15.6	allo
Div4	rep2	allo1:4	9.42	allo
Div5	rep2	allo1:4	3.3	allo
undivided	rep3	allo1:4	38.2	allo
Div1	rep3	allo1:4	27.4	allo
Div2	rep3	allo1:4	13.2	allo
Div3	rep3	allo1:4	9.66	allo
Div4	rep3	allo1:4	7.05	allo
Div5	rep3	allo1:4	3.12	allo
undivided	rep4	allo1:4	29.7	allo
Div1	rep4	allo1:4	25.4	allo
Div2	rep4	allo1:4	14.2	allo
Div3	rep4	allo1:4	12.8	allo
Div4	rep4	allo1:4	10.2	allo
Div5	rep4	allo1:4	5.66	allo
undivided	rep1	poly1:4	45.15	poly
Div1	rep1	poly1:4	18	poly
Div2	rep1	poly1:4	14.7	poly
Div3	rep1	poly1:4	12.45	poly
Div4	rep1	poly1:4	5.79	poly
Div5	rep1	poly1:4	1.99	poly
undivided	rep2	poly1:4	46.95	poly
Div1	rep2	poly1:4	16.95	poly
Div2	rep2	poly1:4	13.75	poly
Div3	rep2	poly1:4	12.3	poly
Div4	rep2	poly1:4	5.91	poly
Div5	rep2	poly1:4	1.69	poly
undivided	rep3	poly1:4	55.8	poly
Div1	rep3	poly1:4	16.4	poly
Div2	rep3	poly1:4	11.2	poly
Div3	rep3	poly1:4	8.61	poly
Div4	rep3	poly1:4	4.06	poly
Div5	rep3	poly1:4	1.33	poly
undivided	rep4	poly1:4	32.3	poly
Div1	rep4	poly1:4	29.4	poly
Div2	rep4	poly1:4	15.4	poly
Div3	rep4	poly1:4	11.7	poly
Div4	rep4	poly1:4	7.22	poly
Div5	rep4	poly1:4	3	poly
undivided	rep1	allo1:16	28.75	allo
Div1	rep1	allo1:16	12.2	allo
Div2	rep1	allo1:16	14.8	allo
Div3	rep1	allo1:16	19.75	allo
Div4	rep1	allo1:16	15.8	allo
Div5	rep1	allo1:16	6.14	allo
undivided	rep2	allo1:16	35.7	allo
Div1	rep2	allo1:16	15.5	allo
Div2	rep2	allo1:16	16.3	allo
Div3	rep2	allo1:16	16.7	allo
Div4	rep2	allo1:16	10.3	allo
Div5	rep2	allo1:16	3.25	allo
undivided	rep3	allo1:16	16.1	allo
Div1	rep3	allo1:16	15	allo
Div2	rep3	allo1:16	14.7	allo
Div3	rep3	allo1:16	20.2	allo
Div4	rep3	allo1:16	19.1	allo
Div5	rep3	allo1:16	11.2	allo
undivided	rep4	allo1:16	15.3	allo
Div1	rep4	allo1:16	17	allo
Div2	rep4	allo1:16	13.3	allo
Div3	rep4	allo1:16	17.1	allo
Div4	rep4	allo1:16	18.1	allo
Div5	rep4	allo1:16	13.2	allo
undivided	rep1	poly1:16	26.75	poly
Div1	rep1	poly1:16	13.15	poly
Div2	rep1	poly1:16	16.3	poly
Div3	rep1	poly1:16	21.15	poly
Div4	rep1	poly1:16	15.25	poly
Div5	rep1	poly1:16	5.63	poly
undivided	rep2	poly1:16	29.5	poly
Div1	rep2	poly1:16	13.5	poly
Div2	rep2	poly1:16	16.65	poly
Div3	rep2	poly1:16	20.15	poly
Div4	rep2	poly1:16	13.6	poly
Div5	rep2	poly1:16	4.26	poly
undivided	rep3	poly1:16	26.3	poly
Div1	rep3	poly1:16	13.2	poly
Div2	rep3	poly1:16	17.2	poly
Div3	rep3	poly1:16	21.2	poly
Div4	rep3	poly1:16	14.2	poly
Div5	rep3	poly1:16	5.28	poly
undivided	rep4	poly1:16	19.3	poly
Div1	rep4	poly1:16	17.8	poly
Div2	rep4	poly1:16	13.8	poly
Div3	rep4	poly1:16	17.3	poly
Div4	rep4	poly1:16	16.5	poly
Div5	rep4	poly1:16	11.1	poly

## Sheet: Fig.2b
organ	celltype	count	type	category
Colon	organ	339000	resident	organ_resident			Statistics
Colon	organ	245000	resident	organ_resident
Colon	organ	174000	resident	organ_resident			significant differences only detected in spleen samples
Colon	organ	74000	resident	organ_resident
Colon	allo	2653628	noGvHD	allo_noGvHD			Comparison	P adj.
Colon	allo	2078831	noGvHD	allo_noGvHD			poly_noGvHD-allo_noGvHD	0.766471
Colon	allo	1755301	noGvHD	allo_noGvHD			allo_GvHD-allo_noGvHD	0.0080385
Colon	allo	3299511	noGvHD	allo_noGvHD			poly_GvHD-poly_noGvHD	0.226618
Colon	allo	3091603	noGvHD	allo_noGvHD			poly_GvHD-allo_GvHD	0.076927
Colon	allo	2697084	noGvHD	allo_noGvHD
Colon	poly	3028455	noGvHD	poly_noGvHD
Colon	poly	2578171	noGvHD	poly_noGvHD
Colon	poly	3409640	noGvHD	poly_noGvHD
Colon	poly	4248676	noGvHD	poly_noGvHD
Colon	poly	4121838	noGvHD	poly_noGvHD
Colon	poly	3630682	noGvHD	poly_noGvHD
Colon	allo	2526000	GvHD	allo_GvHD
Colon	allo	2470000	GvHD	allo_GvHD
Colon	allo	2641000	GvHD	allo_GvHD
Colon	allo	3013000	GvHD	allo_GvHD
Colon	allo	680000	GvHD	allo_GvHD
Colon	allo	1502000	GvHD	allo_GvHD
Colon	allo	6865000	GvHD	allo_GvHD
Colon	poly	1608000	GvHD	poly_GvHD
Colon	poly	1986000	GvHD	poly_GvHD
Colon	poly	667000	GvHD	poly_GvHD
Colon	poly	2225000	GvHD	poly_GvHD
Colon	poly	1251000	GvHD	poly_GvHD
Colon	poly	2061000	GvHD	poly_GvHD
Liver	organ	36000	resident	organ_resident
Liver	organ	26000	resident	organ_resident
Liver	organ	27000	resident	organ_resident
Liver	organ	20000	resident	organ_resident
Liver	allo	27498	noGvHD	allo_noGvHD
Liver	allo	69099	noGvHD	allo_noGvHD
Liver	allo	86837	noGvHD	allo_noGvHD
Liver	allo	52563	noGvHD	allo_noGvHD
Liver	allo	477469	noGvHD	allo_noGvHD
Liver	allo	613431	noGvHD	allo_noGvHD
Liver	poly	30245	noGvHD	poly_noGvHD
Liver	poly	57246	noGvHD	poly_noGvHD
Liver	poly	93499	noGvHD	poly_noGvHD
Liver	poly	134643	noGvHD	poly_noGvHD
Liver	poly	73449	noGvHD	poly_noGvHD
Liver	poly	30144	noGvHD	poly_noGvHD
Liver	allo	84000	GvHD	allo_GvHD
Liver	allo	103000	GvHD	allo_GvHD
Liver	allo	76000	GvHD	allo_GvHD
Liver	allo	72000	GvHD	allo_GvHD
Liver	allo	63000	GvHD	allo_GvHD
Liver	allo	75000	GvHD	allo_GvHD
Liver	allo	126000	GvHD	allo_GvHD
Liver	poly	93000	GvHD	poly_GvHD
Liver	poly	55000	GvHD	poly_GvHD
Liver	poly	9000	GvHD	poly_GvHD
Liver	poly	54000	GvHD	poly_GvHD
Liver	poly	44000	GvHD	poly_GvHD
Liver	poly	70000	GvHD	poly_GvHD
Spleen	organ	2755000	resident	organ_resident
Spleen	organ	4163000	resident	organ_resident
Spleen	organ	2678000	resident	organ_resident
Spleen	organ	3079000	resident	organ_resident
Spleen	allo	237776	noGvHD	allo_noGvHD
Spleen	allo	381671	noGvHD	allo_noGvHD
Spleen	allo	334215	noGvHD	allo_noGvHD
Spleen	allo	98018	noGvHD	allo_noGvHD
Spleen	allo	89696	noGvHD	allo_noGvHD
Spleen	allo	154184	noGvHD	allo_noGvHD
Spleen	poly	37366	noGvHD	poly_noGvHD
Spleen	poly	187343	noGvHD	poly_noGvHD
Spleen	poly	162781	noGvHD	poly_noGvHD
Spleen	poly	120371	noGvHD	poly_noGvHD
Spleen	poly	125963	noGvHD	poly_noGvHD
Spleen	poly	154448	noGvHD	poly_noGvHD
Spleen	allo	548000	GvHD	allo_GvHD
Spleen	allo	547000	GvHD	allo_GvHD
Spleen	allo	860000	GvHD	allo_GvHD
Spleen	allo	214000	GvHD	allo_GvHD
Spleen	allo	382000	GvHD	allo_GvHD
Spleen	allo	488000	GvHD	allo_GvHD
Spleen	allo	597000	GvHD	allo_GvHD
Spleen	poly	566000	GvHD	poly_GvHD
Spleen	poly	376000	GvHD	poly_GvHD
Spleen	poly	87000	GvHD	poly_GvHD
Spleen	poly	393000	GvHD	poly_GvHD
Spleen	poly	205000	GvHD	poly_GvHD
Spleen	poly	195000	GvHD	poly_GvHD
mLN	organ	577000	resident	organ_resident
mLN	organ	339000	resident	organ_resident
mLN	organ	844000	resident	organ_resident
mLN	organ	757000	resident	organ_resident
mLN	allo	104000	GvHD	allo_GvHD
mLN	allo	139000	GvHD	allo_GvHD
mLN	allo	294000	GvHD	allo_GvHD
mLN	allo	50000	GvHD	allo_GvHD
mLN	poly	112000	GvHD	poly_GvHD
mLN	poly	86000	GvHD	poly_GvHD
mLN	poly	46000	GvHD	poly_GvHD
mLN	poly	79000	GvHD	poly_GvHD
mLN	allo		noGvHD	allo_noGvHD
mLN	poly		noGvHD	poly_noGvHD
BM	organ	136000	resident	organ_resident
BM	organ	111000	resident	organ_resident
BM	organ	102000	resident	organ_resident
BM	allo	58000	GvHD	allo_GvHD
BM	allo	44000	GvHD	allo_GvHD
BM	allo	70000	GvHD	allo_GvHD
BM	allo	34000	GvHD	allo_GvHD
BM	poly	75000	GvHD	poly_GvHD
BM	poly	44000	GvHD	poly_GvHD
BM	poly	25000	GvHD	poly_GvHD
BM	poly	33000	GvHD	poly_GvHD
BM	allo		noGvHD	allo_noGvHD
BM	poly		noGvHD	poly_noGvHD

## Sheet: Fig.2c
organ	celltype	count	type	category
Colon	organ	371000	resident	organ_resident							Statistics
Colon	organ	320000	resident	organ_resident
Colon	organ	249000	resident	organ_resident								Comparison	P adj.
Colon	organ	118000	resident	organ_resident							BM	poly_Tx-allo_Tx	0.0086747
Colon	allo	2286000	Tx	allo_Tx								noTreg_Tx-allo_Tx	2.65e-05
Colon	allo	2186000	Tx	allo_Tx								noTreg_Tx-poly_Tx	0.002182
Colon	allo	4747000	Tx	allo_Tx							spleen		n.s.
Colon	allo	1833000	Tx	allo_Tx							liver	poly_Tx-allo_Tx	0.135267
Colon	allo	98000	Tx	allo_Tx								noTreg_Tx-allo_Tx	3.1e-06
Colon	allo	1290000	Tx	allo_Tx								noTreg_Tx-poly_Tx	7.21e-05
Colon	allo	2740000	Tx	allo_Tx							mLN	poly_Tx-allo_Tx	0.593802
Colon	poly	1813000	Tx	poly_Tx								noTreg_Tx-allo_Tx	0.0228172
Colon	poly	2227000	Tx	poly_Tx								noTreg_Tx-poly_Tx	0.108023
Colon	poly	4782000	Tx	poly_Tx							colon	poly_Tx-allo_Tx	0.806149
Colon	poly	3903000	Tx	poly_Tx								noTreg_Tx-allo_Tx	0.0022186
Colon	poly	900000	Tx	poly_Tx								noTreg_Tx-poly_Tx	0.0080194
Colon	poly	2372000	Tx	poly_Tx
Colon	noTreg	3961000	Tx	noTreg_Tx
Colon	noTreg	6547000	Tx	noTreg_Tx
Colon	noTreg	6050000	Tx	noTreg_Tx
Colon	noTreg	7204000	Tx	noTreg_Tx
Liver	organ	458000	resident	organ_resident
Liver	organ	404000	resident	organ_resident
Liver	organ	348000	resident	organ_resident
Liver	organ	338000	resident	organ_resident
Liver	allo	276000	Tx	allo_Tx
Liver	allo	394000	Tx	allo_Tx
Liver	allo	534000	Tx	allo_Tx
Liver	allo	207000	Tx	allo_Tx
Liver	allo	60000	Tx	allo_Tx
Liver	allo	308000	Tx	allo_Tx
Liver	allo	208000	Tx	allo_Tx
Liver	poly	657000	Tx	poly_Tx
Liver	poly	486000	Tx	poly_Tx
Liver	poly	416000	Tx	poly_Tx
Liver	poly	1228000	Tx	poly_Tx
Liver	poly	175000	Tx	poly_Tx
Liver	poly	840000	Tx	poly_Tx
Liver	noTreg	2357000	Tx	noTreg_Tx
Liver	noTreg	1366000	Tx	noTreg_Tx
Liver	noTreg	1865000	Tx	noTreg_Tx
Liver	noTreg	1789000	Tx	noTreg_Tx
mLN	organ	2223000	resident	organ_resident
mLN	organ	1428000	resident	organ_resident
mLN	organ	3750000	resident	organ_resident
mLN	organ	3172000	resident	organ_resident
mLN	allo	310000	Tx	allo_Tx
mLN	allo	218000	Tx	allo_Tx
mLN	allo	412000	Tx	allo_Tx
mLN	allo	80000	Tx	allo_Tx
mLN	poly	444000	Tx	poly_Tx
mLN	poly	293000	Tx	poly_Tx
mLN	poly	507000	Tx	poly_Tx
mLN	poly	510000	Tx	poly_Tx
mLN	noTreg	513000	Tx	noTreg_Tx
mLN	noTreg	1020000	Tx	noTreg_Tx
mLN	noTreg	1369000	Tx	noTreg_Tx
mLN	noTreg	532000	Tx	noTreg_Tx
Spleen	organ	12266000	resident	organ_resident
Spleen	organ	20541000	resident	organ_resident
Spleen	organ	13811000	resident	organ_resident
Spleen	organ	13198000	resident	organ_resident
Spleen	allo	1383000	Tx	allo_Tx
Spleen	allo	917000	Tx	allo_Tx
Spleen	allo	2779000	Tx	allo_Tx
Spleen	allo	366000	Tx	allo_Tx
Spleen	allo	404000	Tx	allo_Tx
Spleen	allo	966000	Tx	allo_Tx
Spleen	allo	821000	Tx	allo_Tx
Spleen	poly	3584000	Tx	poly_Tx
Spleen	poly	2299000	Tx	poly_Tx
Spleen	poly	2305000	Tx	poly_Tx
Spleen	poly	3933000	Tx	poly_Tx
Spleen	poly	685000	Tx	poly_Tx
Spleen	poly	1468000	Tx	poly_Tx
Spleen	noTreg	1351000	Tx	noTreg_Tx
Spleen	noTreg	1599000	Tx	noTreg_Tx
Spleen	noTreg	3928000	Tx	noTreg_Tx
Spleen	noTreg	2461000	Tx	noTreg_Tx
BM	organ	151000	resident	organ_resident
BM	organ	135000	resident	organ_resident
BM	organ	102000	resident	organ_resident
BM	allo	45000	Tx	allo_Tx
BM	allo	26000	Tx	allo_Tx
BM	allo	84000	Tx	allo_Tx
BM	allo	17000	Tx	allo_Tx
BM	poly	142000	Tx	poly_Tx
BM	poly	81000	Tx	poly_Tx
BM	poly	202000	Tx	poly_Tx
BM	poly	149000	Tx	poly_Tx
BM	noTreg	282000	Tx	noTreg_Tx
BM	noTreg	248000	Tx	noTreg_Tx
BM	noTreg	296000	Tx	noTreg_Tx
BM	noTreg	249000	Tx	noTreg_Tx

[truncated: 47 more sheets: Fig.2d, Fig.2e, Fig.S2b, Fig.S2c, Fig. S2d, Fig.S2e, Fig.3b, Fig.3c, Fig.3e, Fig.3f, Fig.S3c, Fig.S3d, Fig.S3e, Fig.S3f, Fig.S3g, Fig.S3h, Fig.S3i, Fig.S3j, Fig.S3l, Fig.S3k …]
